# Supplementary material for: (6-Oxido-2-oxo-1,2-dihydropyrimidine-5-carboxylato-κ2 O 5,O 6)(4-oxido-2-oxo-1,2-dihydropyrimidin-3-ium-5-carboxyl­ato-κ2 O 4,O 5)bis(1,10-phenanthroline-κ2 N,N′)erbium(III) dihydrate
Source: Acta Crystallogr Sect E Struct Rep Online. 2008 Jan 25;64(Pt 2):m418. doi: 10.1107/S1600536808001487 (PMC2960368; doi:10.1107/S1600536808001487)
Supplement: Supplementary file 1 [file e-64-0m418-sup1.cif]

##############################################################################
###                                                                        ###
###        Electronic paper (Acta Crystallographica Section E)             ###
###                                                                        ###
##############################################################################
#                                                                            #
# This CIF contains the data in a paper accepted for publication in Acta     #
# Crystallographica Section E. It conforms to the requirements of Notes      #
# for Authors for Section E, and has been peer reviewed under the auspices   #
# of the IUCr Commission on Journals.                                        #
#                                                                            #
# Full details of the Crystallographic Information File format               #
# are given in the paper "The Crystallographic Information File (CIF):       #
# a New Standard Archive File for Crystallography" by S. R. Hall, F. H.      #
# Allen and I. D. Brown [Acta Cryst. (1991), A47, 655-685].                  #
#                                                                            #
# The current version of the core CIF dictionary is obtainable from          #
# ftp://ftp.iucr.org/pub/cif_core.dic. The current version number is 2.1.    #
#                                                                            #
# Software is freely available for graphical display of the structure(s) in  #
# this CIF.  For information consult the CIF home page http://www.iucr.org/  #
# cif/home.html                                                              #
#                                                                            #
##############################################################################
                                             
data_global
_audit_creation_method     'SHELXL97'
_journal_date_recd_electronic     2008-01-07
_journal_date_accepted     2008-01-15
_journal_name_full     'Acta Crystallographica, Section E'
_journal_year     2008
_journal_volume     64
_journal_issue      2
_journal_page_first     m418
_journal_page_last     m418
_journal_paper_category     QM
_journal_coeditor_code     XU2400
_publ_contact_author_name     'Ng, Seik Weng'
_publ_contact_author_address
;
      Department of Chemistry
      University of Malaya
      50603 Kuala Lumpur
      Malaysia
;
_publ_contact_author_email     seikweng@um.edu.my
_publ_contact_author_fax     603-7967-6778
_publ_contact_author_phone     603-7967-6778
_publ_section_title
;\
(6-Oxido-2-oxo-1,2-dihydropyrimidine-5-carboxylato-\
\k^2^<i>O</i>^5^,<i>O</i>^6^)(4-oxido-2-oxo-1,2-dihydropyrimidin-3-ium-5-\
carboxylato-\k^2^<i>O</i>^4^,<i>O</i>^5^)bis(1,10-phenanthroline-\
\k^2^<i>N</i>,<i>N</i>')erbium(III) dihydrate
;
loop_
    _publ_author_name
    _publ_author_address
    'Xing, Hui-Hui'
;
     College of Chemistry and Chemical Engineering
     Guangxi Normal  University
     Gulin 541004
     People's Republic of China
;
    'Chen, Zi-Lu'
;
     College of Chemistry and Chemical Engineering
     Guangxi Normal  University
     Gulin 541004
     People's Republic of China
;
    'Ng, Seik Weng'
;
     Department of Chemistry
     University of Malaya, 50603
     Kuala Lumpur
     Malaysia
;
_publ_section_synopsis     .
data_I
_audit_creation_method     SHELXL-97
_chemical_name_systematic
;
(6-Oxido-2-oxo-1,2-dihydropyrimidine-5-carboxylato-
\k^2^<i>O</i>^5^,<i>O</i>^6^)(4-oxido-2-oxo-1,2-dihydropyrimidin-3-ium-5-
carboxylato-\k^2^<i>O</i>^4^,<i>O</i>^5^)bis(1,10-phenanthroline-
\k^2^<i>N</i>,<i>N</i>')erbium(III) dihydrate
;
_chemical_name_common     ?
_chemical_formula_moiety     'C34 H21 Er N8 O8, 2(H2 O)'
_chemical_formula_sum     'C34 H25 Er N8 O10'
_chemical_formula_iupac
                          '[Er (C5 H2 N2 O4) (C5 H3 N2 O4) (C12 H8 N2)2], 2H2 O'
_chemical_formula_weight     872.88
_chemical_melting_point     ?
_symmetry_cell_setting     Monoclinic
_symmetry_space_group_name_H-M     'C 2/c'
_symmetry_space_group_name_Hall     '-C 2yc'
loop_
    _symmetry_equiv_pos_as_xyz
    'x, y, z'
    '-x, y, -z+1/2'
    'x+1/2, y+1/2, z'
    '-x+1/2, y+1/2, -z+1/2'
    '-x, -y, -z'
    'x, -y, z-1/2'
    '-x+1/2, -y+1/2, -z'
    'x+1/2, -y+1/2, z-1/2'
_cell_length_a     17.1602(7)
_cell_length_b     14.4170(6)
_cell_length_c     13.2433(5)
_cell_angle_alpha     90.00
_cell_angle_beta     101.1590(10)
_cell_angle_gamma     90.00
_cell_volume     3214.4(2)
_cell_formula_units_Z     4
_cell_measurement_reflns_used     8216
_cell_measurement_theta_min     2.3
_cell_measurement_theta_max     28.5
_cell_measurement_temperature     295(2)
_exptl_crystal_description     Prism
_exptl_crystal_colour     Red
_exptl_crystal_size_max     0.18
_exptl_crystal_size_mid     0.10
_exptl_crystal_size_min     0.08
_exptl_crystal_density_diffrn     1.804
_exptl_crystal_density_meas     ?
_exptl_crystal_density_method     'not measured'
_exptl_crystal_F_000     1732
_exptl_absorpt_coefficient_mu     2.686
_exptl_absorpt_correction_type     multi-scan
_exptl_absorpt_process_details     '(SADABS; Sheldrick, 1996)'
_exptl_absorpt_correction_T_min     0.645
_exptl_absorpt_correction_T_max     0.814
_diffrn_ambient_temperature     295(2)
_diffrn_radiation_type     MoK\a
_diffrn_radiation_wavelength     0.71073
_diffrn_radiation_source     'fine-focus sealed tube'
_diffrn_radiation_monochromator     graphite
_diffrn_measurement_device_type     'Bruker APEXII diffractometer'
_diffrn_measurement_method     '\f and \w scans'
_diffrn_detector_area_resol_mean     ?
_diffrn_reflns_number     13567
_diffrn_reflns_av_R_equivalents     0.0239
_diffrn_reflns_av_sigmaI/netI     0.0239
_diffrn_reflns_theta_min     1.86
_diffrn_reflns_theta_max     27.50
_diffrn_reflns_theta_full     27.50
_diffrn_measured_fraction_theta_max     0.992
_diffrn_measured_fraction_theta_full     0.992
_diffrn_reflns_limit_h_min     -22
_diffrn_reflns_limit_h_max     22
_diffrn_reflns_limit_k_min     -18
_diffrn_reflns_limit_k_max     18
_diffrn_reflns_limit_l_min     -17
_diffrn_reflns_limit_l_max     17
_diffrn_standards_number     0
_diffrn_standards_interval_count     0
_diffrn_standards_interval_time     0
_diffrn_standards_decay_%     0
_reflns_number_total     3680
_reflns_number_gt     3495
_reflns_threshold_expression     I>2\s(I)
_refine_ls_structure_factor_coef     Fsqd
_refine_ls_matrix_type     full
_refine_ls_R_factor_all     0.0256
_refine_ls_R_factor_gt     0.0239
_refine_ls_wR_factor_gt     0.0602
_refine_ls_wR_factor_ref     0.0611
_refine_ls_goodness_of_fit_ref     1.054
_refine_ls_restrained_S_all     1.054
_refine_ls_number_reflns     3680
_refine_ls_number_parameters     240
_refine_ls_number_restraints     0
_refine_ls_hydrogen_treatment     constr
_refine_ls_weighting_scheme     calc
_refine_ls_weighting_details
         'calc w=1/[\s^2^(Fo^2^)+(0.0387P)^2^+2.1981P] where P=(Fo^2^+2Fc^2^)/3'
_atom_sites_solution_hydrogens     geom
_atom_sites_solution_primary     direct
_atom_sites_solution_secondary     difmap
_refine_ls_shift/su_max     0.001
_refine_ls_shift/su_mean     '<0.001'
_refine_diff_density_max     1.127
_refine_diff_density_min     -0.383
_refine_ls_extinction_method     none
_refine_ls_extinction_coef     ?
loop_
    _atom_type_symbol
    _atom_type_description
    _atom_type_scat_dispersion_real
    _atom_type_scat_dispersion_imag
    _atom_type_scat_source
    'C' 'C' 0.0033 0.0016
                         'International Tables Vol C Tables 4.2.6.8 and 6.1.1.4'
    'H' 'H' 0.0000 0.0000
                         'International Tables Vol C Tables 4.2.6.8 and 6.1.1.4'
    'N' 'N' 0.0061 0.0033
                         'International Tables Vol C Tables 4.2.6.8 and 6.1.1.4'
    'O' 'O' 0.0106 0.0060
                         'International Tables Vol C Tables 4.2.6.8 and 6.1.1.4'
    'Er' 'Er' -0.2586 4.9576
                         'International Tables Vol C Tables 4.2.6.8 and 6.1.1.4'
_computing_data_collection     'APEX2 (Bruker, 2006)'
_computing_cell_refinement     'SAINT (Bruker, 2006)'
_computing_data_reduction     'SAINT (Bruker, 2006)'
_computing_structure_solution
             'Atomic coordinates taken from published analogs (Sun & Jin, 2004)'
_computing_structure_refinement     'SHELXL97 (Sheldrick, 2008)'
_computing_molecular_graphics     'X-Seed (Barbour, 2001)'
_computing_publication_material     'publCIF (Westrip, 2008)'
loop_
    _atom_site_type_symbol
    _atom_site_label
    _atom_site_fract_x
    _atom_site_fract_y
    _atom_site_fract_z
    _atom_site_U_iso_or_equiv
    _atom_site_adp_type
    _atom_site_calc_flag
    _atom_site_refinement_flags
    _atom_site_occupancy
    _atom_site_disorder_assembly
    _atom_site_disorder_group
    Er Er1 0.5000 0.612675(9) 0.7500 0.02099(6) Uani d S 1 . .
    O O1 0.26939(16) 0.37986(14) 0.36337(19) 0.0436(6) Uani d . 1 . .
    O O2 0.40471(11) 0.56690(12) 0.61245(13) 0.0293(4) Uani d . 1 . .
    O O3 0.43054(11) 0.50209(13) 0.81183(13) 0.0312(4) Uani d . 1 . .
    O O4 0.34769(14) 0.39182(12) 0.84072(15) 0.0341(5) Uani d . 1 . .
    O O1W 0.1905(2) 0.3113(2) 0.1608(2) 0.0912(11) Uani d . 1 . .
    H H1W1 0.2254 0.3253 0.2146 0.137 Uiso d R 1 . .
    H H1W2 0.2024 0.2603 0.1354 0.137 Uiso d R 1 . .
    N N1 0.28276(16) 0.33178(16) 0.53134(18) 0.0367(5) Uani d . 1 . .
    H H1N 0.2588 0.2802 0.5137 0.055 Uiso calc PR 0.50 . .
    N N2 0.33356(13) 0.47408(15) 0.49382(16) 0.0276(5) Uani d . 1 . .
    H H2N 0.3385 0.5157 0.4489 0.041 Uiso calc R 1 . .
    N N3 0.53478(13) 0.69505(15) 0.59349(17) 0.0278(5) Uani d . 1 . .
    N N4 0.59394(13) 0.74961(15) 0.78945(17) 0.0289(5) Uani d . 1 . .
    C C1 0.29379(18) 0.39350(17) 0.4575(2) 0.0295(6) Uani d . 1 . .
    C C2 0.36564(14) 0.49369(17) 0.59430(18) 0.0229(5) Uani d . 1 . .
    C C3 0.35025(15) 0.42826(17) 0.66835(18) 0.0248(5) Uani d . 1 . .
    C C4 0.30868(18) 0.3506(2) 0.6303(2) 0.0342(6) Uani d . 1 . .
    H H4 0.2977 0.3074 0.6777 0.041 Uiso calc R 1 . .
    C C5 0.37729(15) 0.44133(17) 0.78069(18) 0.0247(5) Uani d . 1 . .
    C C6 0.50987(17) 0.6671(2) 0.4970(2) 0.0346(6) Uani d . 1 . .
    H H6 0.4906 0.6070 0.4856 0.042 Uiso calc R 1 . .
    C C7 0.5112(2) 0.7236(3) 0.4122(2) 0.0486(8) Uani d . 1 . .
    H H7 0.4946 0.7008 0.3459 0.058 Uiso calc R 1 . .
    C C8 0.5368(2) 0.8118(3) 0.4271(3) 0.0556(9) Uani d . 1 . .
    H H8 0.5352 0.8511 0.3710 0.067 Uiso calc R 1 . .
    C C9 0.5659(2) 0.8442(2) 0.5267(3) 0.0438(7) Uani d . 1 . .
    C C10 0.56432(16) 0.78248(18) 0.6084(2) 0.0307(6) Uani d . 1 . .
    C C11 0.5963(2) 0.9365(3) 0.5497(3) 0.0598(10) Uani d . 1 . .
    H H11 0.5950 0.9787 0.4963 0.072 Uiso calc R 1 . .
    C C12 0.6260(2) 0.9627(2) 0.6459(3) 0.0586(10) Uani d . 1 . .
    H H12 0.6457 1.0226 0.6582 0.070 Uiso calc R 1 . .
    C C13 0.6285(2) 0.9006(2) 0.7304(3) 0.0414(7) Uani d . 1 . .
    C C14 0.6628(2) 0.9230(2) 0.8322(3) 0.0501(9) Uani d . 1 . .
    H H14 0.6846 0.9816 0.8475 0.060 Uiso calc R 1 . .
    C C15 0.6646(2) 0.8603(2) 0.9083(3) 0.0464(8) Uani d . 1 . .
    H H15 0.6891 0.8743 0.9755 0.056 Uiso calc R 1 . .
    C C16 0.62887(17) 0.7737(2) 0.8840(2) 0.0365(6) Uani d . 1 . .
    H H16 0.6297 0.7310 0.9369 0.044 Uiso calc R 1 . .
    C C17 0.59569(16) 0.81116(18) 0.7125(2) 0.0289(5) Uani d . 1 . .
loop_
    _atom_site_aniso_label
    _atom_site_aniso_U_11
    _atom_site_aniso_U_22
    _atom_site_aniso_U_33
    _atom_site_aniso_U_12
    _atom_site_aniso_U_13
    _atom_site_aniso_U_23
    Er1 0.02696(10) 0.01677(9) 0.01709(9) 0.000 -0.00108(6) 0.000
    O1 0.0548(14) 0.0334(12) 0.0366(12) -0.0041(9) -0.0064(11) 0.0014(8)
    O2 0.0391(10) 0.0236(9) 0.0213(9) -0.0088(8) -0.0037(7) 0.0029(7)
    O3 0.0431(11) 0.0295(10) 0.0185(8) -0.0109(8) 0.0001(8) -0.0010(7)
    O4 0.0482(13) 0.0337(11) 0.0205(10) -0.0117(8) 0.0067(9) 0.0007(7)
    O1W 0.138(3) 0.0561(18) 0.0636(19) 0.0005(19) -0.020(2) 0.0078(15)
    N1 0.0543(15) 0.0264(11) 0.0258(11) -0.0119(11) -0.0012(10) -0.0033(9)
    N2 0.0369(12) 0.0260(11) 0.0170(10) -0.0052(9) -0.0019(8) 0.0019(8)
    N3 0.0300(11) 0.0262(11) 0.0268(11) 0.0003(9) 0.0044(9) 0.0020(9)
    N4 0.0279(11) 0.0259(11) 0.0318(12) -0.0052(9) 0.0032(9) -0.0043(9)
    C1 0.0366(15) 0.0267(13) 0.0216(13) 0.0007(10) -0.0037(11) -0.0030(9)
    C2 0.0263(12) 0.0213(11) 0.0193(11) 0.0005(9) -0.0001(9) 0.0004(9)
    C3 0.0339(13) 0.0218(12) 0.0179(11) -0.0048(10) 0.0030(10) -0.0021(9)
    C4 0.0488(17) 0.0265(14) 0.0258(13) -0.0117(12) 0.0038(12) 0.0025(11)
    C5 0.0325(13) 0.0224(12) 0.0185(11) -0.0001(10) 0.0033(9) 0.0000(9)
    C6 0.0353(14) 0.0391(15) 0.0288(14) -0.0033(12) 0.0046(11) -0.0005(12)
    C7 0.0508(19) 0.069(2) 0.0261(15) -0.0105(17) 0.0074(13) 0.0035(15)
    C8 0.064(2) 0.065(2) 0.0360(18) -0.0098(19) 0.0076(16) 0.0225(16)
    C9 0.0465(18) 0.0383(17) 0.0466(18) -0.0032(14) 0.0093(14) 0.0143(14)
    C10 0.0317(13) 0.0262(13) 0.0349(14) -0.0009(11) 0.0085(11) 0.0053(11)
    C11 0.073(3) 0.040(2) 0.066(3) -0.0157(18) 0.014(2) 0.0201(18)
    C12 0.066(2) 0.0325(18) 0.079(3) -0.0160(16) 0.017(2) 0.0063(17)
    C13 0.0412(17) 0.0255(14) 0.060(2) -0.0080(12) 0.0156(15) -0.0060(13)
    C14 0.0486(19) 0.0355(17) 0.068(2) -0.0169(15) 0.0155(17) -0.0174(17)
    C15 0.0415(17) 0.0477(18) 0.049(2) -0.0117(15) 0.0063(15) -0.0215(16)
    C16 0.0352(15) 0.0401(16) 0.0330(15) -0.0091(12) 0.0036(12) -0.0077(12)
    C17 0.0269(13) 0.0220(12) 0.0383(15) -0.0022(10) 0.0075(11) -0.0009(10)
loop_
    _geom_bond_atom_site_label_1
    _geom_bond_atom_site_label_2
    _geom_bond_site_symmetry_2
    _geom_bond_distance
    _geom_bond_publ_flag
    Er1 O2 . 2.297(2) yes
    Er1 O2 2_656 2.297(2) ?
    Er1 O3 . 2.238(2) yes
    Er1 O3 2_656 2.238(2) ?
    Er1 N3 . 2.558(2) yes
    Er1 N3 2_656 2.558(2) ?
    Er1 N4 . 2.538(2) yes
    Er1 N4 2_656 2.538(2) ?
    O1 C1 . 1.252(4) ?
    O2 C2 . 1.248(3) ?
    O3 C5 . 1.275(3) ?
    O4 C5 . 1.247(3) ?
    O1W H1W1 . 0.85 ?
    O1W H1W2 . 0.85 ?
    N1 C4 . 1.327(3) ?
    N1 C1 . 1.362(4) ?
    N1 H1N . 0.8600 ?
    N2 C2 . 1.368(3) ?
    N2 C1 . 1.385(3) ?
    N2 H2N . 0.8600 ?
    N3 C6 . 1.329(3) ?
    N3 C10 . 1.359(3) ?
    N4 C16 . 1.326(4) ?
    N4 C17 . 1.356(3) ?
    C2 C3 . 1.422(3) ?
    C3 C4 . 1.371(4) ?
    C3 C5 . 1.482(3) ?
    C4 H4 . 0.9300 ?
    C6 C7 . 1.391(4) ?
    C6 H6 . 0.9300 ?
    C7 C8 . 1.346(5) ?
    C7 H7 . 0.9300 ?
    C8 C9 . 1.398(5) ?
    C8 H8 . 0.9300 ?
    C9 C10 . 1.405(4) ?
    C9 C11 . 1.440(5) ?
    C10 C17 . 1.441(4) ?
    C11 C12 . 1.332(6) ?
    C11 H11 . 0.9300 ?
    C12 C13 . 1.428(5) ?
    C12 H12 . 0.9300 ?
    C13 C14 . 1.400(5) ?
    C13 C17 . 1.409(4) ?
    C14 C15 . 1.349(6) ?
    C14 H14 . 0.9300 ?
    C15 C16 . 1.401(4) ?
    C15 H15 . 0.9300 ?
    C16 H16 . 0.9300 ?
loop_
    _geom_angle_atom_site_label_1
    _geom_angle_atom_site_label_2
    _geom_angle_atom_site_label_3
    _geom_angle_site_symmetry_1
    _geom_angle_site_symmetry_3
    _geom_angle
    _geom_angle_publ_flag
    O2 Er1 O2 . 2_656 146.60(10)
                               yes
    O2 Er1 O3 . . 74.80(10)
                          yes
    O2 Er1 O3 . 2_656 81.60(10)
                              yes
    O2 Er1 N3 . . 74.50(10)
                          yes
    O2 Er1 N3 . 2_656 122.30(10)
                               yes
    O2 Er1 N4 . . 135.50(10)
                           yes
    O2 Er1 N4 . 2_656 74.60(10)
                              yes
    O3 Er1 O3 . 2_656 89.20(10)
                              yes
    O3 Er1 N3 . . 148.40(10)
                           yes
    O3 Er1 N3 . 2_656 79.00(10)
                              yes
    O3 Er1 N4 . . 147.20(10)
                           yes
    O3 Er1 N4 . 2_656 105.50(10)
                               yes
    N3 Er1 N3 . 2_656 124.70(10)
                               yes
    N3 Er1 N4 . . 64.40(10)
                          yes
    N3 Er1 N4 . 2_656 73.20(10)
                              yes
    N4 Er1 N4 . 2_656 77.90(10)
                              yes
    C2 O2 Er1 . . 131.99(15) ?
    C5 O3 Er1 . . 140.34(16) ?
    H1W1 O1W H1W2 . . 110.3 ?
    C4 N1 C1 . . 120.6(2) ?
    C4 N1 H1N . . 119.7 ?
    C1 N1 H1N . . 119.7 ?
    C2 N2 C1 . . 126.1(2) ?
    C2 N2 H2N . . 116.9 ?
    C1 N2 H2N . . 116.9 ?
    C6 N3 C10 . . 117.5(2) ?
    C6 N3 Er1 . . 123.81(18) ?
    C10 N3 Er1 . . 116.89(17) ?
    C16 N4 C17 . . 117.8(2) ?
    C16 N4 Er1 . . 123.46(19) ?
    C17 N4 Er1 . . 117.38(16) ?
    O1 C1 N1 . . 123.1(2) ?
    O1 C1 N2 . . 121.6(2) ?
    N1 C1 N2 . . 115.2(2) ?
    O2 C2 N2 . . 117.5(2) ?
    O2 C2 C3 . . 126.3(2) ?
    N2 C2 C3 . . 116.1(2) ?
    C4 C3 C2 . . 116.2(2) ?
    C4 C3 C5 . . 120.8(2) ?
    C2 C3 C5 . . 123.0(2) ?
    N1 C4 C3 . . 125.5(3) ?
    N1 C4 H4 . . 117.2 ?
    C3 C4 H4 . . 117.2 ?
    O4 C5 O3 . . 122.8(2) ?
    O4 C5 C3 . . 118.7(2) ?
    O3 C5 C3 . . 118.5(2) ?
    N3 C6 C7 . . 123.1(3) ?
    N3 C6 H6 . . 118.5 ?
    C7 C6 H6 . . 118.5 ?
    C8 C7 C6 . . 119.4(3) ?
    C8 C7 H7 . . 120.3 ?
    C6 C7 H7 . . 120.3 ?
    C7 C8 C9 . . 120.0(3) ?
    C7 C8 H8 . . 120.0 ?
    C9 C8 H8 . . 120.0 ?
    C8 C9 C10 . . 117.3(3) ?
    C8 C9 C11 . . 123.9(3) ?
    C10 C9 C11 . . 118.9(3) ?
    N3 C10 C9 . . 122.6(3) ?
    N3 C10 C17 . . 117.7(2) ?
    C9 C10 C17 . . 119.7(3) ?
    C12 C11 C9 . . 121.4(3) ?
    C12 C11 H11 . . 119.3 ?
    C9 C11 H11 . . 119.3 ?
    C11 C12 C13 . . 121.3(3) ?
    C11 C12 H12 . . 119.3 ?
    C13 C12 H12 . . 119.3 ?
    C14 C13 C17 . . 116.9(3) ?
    C14 C13 C12 . . 123.6(3) ?
    C17 C13 C12 . . 119.5(3) ?
    C15 C14 C13 . . 120.6(3) ?
    C15 C14 H14 . . 119.7 ?
    C13 C14 H14 . . 119.7 ?
    C14 C15 C16 . . 118.7(3) ?
    C14 C15 H15 . . 120.7 ?
    C16 C15 H15 . . 120.7 ?
    N4 C16 C15 . . 123.2(3) ?
    N4 C16 H16 . . 118.4 ?
    C15 C16 H16 . . 118.4 ?
    N4 C17 C13 . . 122.6(3) ?
    N4 C17 C10 . . 118.2(2) ?
    C13 C17 C10 . . 119.2(3) ?
loop_
    _geom_torsion_atom_site_label_1
    _geom_torsion_atom_site_label_2
    _geom_torsion_atom_site_label_3
    _geom_torsion_atom_site_label_4
    _geom_torsion_site_symmetry_1
    _geom_torsion_site_symmetry_2
    _geom_torsion_site_symmetry_3
    _geom_torsion_site_symmetry_4
    _geom_torsion
    _geom_torsion_publ_flag
    O3 Er1 O2 C2 . . . . -23.0(2) ?
    O3 Er1 O2 C2 2_656 . . . 68.4(2) ?
    O2 Er1 O2 C2 2_656 . . . 23.4(2) ?
    N4 Er1 O2 C2 . . . . 172.0(2) ?
    N4 Er1 O2 C2 2_656 . . . -134.2(2) ?
    N3 Er1 O2 C2 2_656 . . . -89.1(2) ?
    N3 Er1 O2 C2 . . . . 149.3(2) ?
    O3 Er1 O3 C5 2_656 . . . -72.0(3) ?
    O2 Er1 O3 C5 . . . . 9.5(3) ?
    O2 Er1 O3 C5 2_656 . . . -146.7(3) ?
    N4 Er1 O3 C5 . . . . 169.9(2) ?
    N4 Er1 O3 C5 2_656 . . . 78.3(3) ?
    N3 Er1 O3 C5 2_656 . . . 137.6(3) ?
    N3 Er1 O3 C5 . . . . -4.7(3) ?
    O3 Er1 N3 C6 . . . . -6.7(3) ?
    O3 Er1 N3 C6 2_656 . . . 63.3(2) ?
    O2 Er1 N3 C6 . . . . -20.9(2) ?
    O2 Er1 N3 C6 2_656 . . . 127.3(2) ?
    N4 Er1 N3 C6 . . . . 176.5(2) ?
    N4 Er1 N3 C6 2_656 . . . -99.1(2) ?
    N3 Er1 N3 C6 2_656 . . . -139.7(2) ?
    O3 Er1 N3 C10 . . . . 157.69(17) ?
    O3 Er1 N3 C10 2_656 . . . -132.33(19) ?
    O2 Er1 N3 C10 . . . . 143.5(2) ?
    O2 Er1 N3 C10 2_656 . . . -68.3(2) ?
    N4 Er1 N3 C10 . . . . -19.07(17) ?
    N4 Er1 N3 C10 2_656 . . . 65.31(19) ?
    N3 Er1 N3 C10 2_656 . . . 24.68(17) ?
    O3 Er1 N4 C16 . . . . 8.6(3) ?
    O3 Er1 N4 C16 2_656 . . . -105.1(2) ?
    O2 Er1 N4 C16 . . . . 161.2(2) ?
    O2 Er1 N4 C16 2_656 . . . -36.1(2) ?
    N4 Er1 N4 C16 2_656 . . . 108.5(2) ?
    N3 Er1 N4 C16 2_656 . . . 41.9(2) ?
    N3 Er1 N4 C16 . . . . -174.5(2) ?
    O3 Er1 N4 C17 . . . . -157.77(17) ?
    O3 Er1 N4 C17 2_656 . . . 88.48(19) ?
    O2 Er1 N4 C17 . . . . -5.2(2) ?
    O2 Er1 N4 C17 2_656 . . . 157.4(2) ?
    N4 Er1 N4 C17 2_656 . . . -57.88(17) ?
    N3 Er1 N4 C17 2_656 . . . -124.5(2) ?
    N3 Er1 N4 C17 . . . . 19.09(18) ?
    C4 N1 C1 O1 . . . . -178.8(3) ?
    C4 N1 C1 N2 . . . . 0.5(4) ?
    C2 N2 C1 O1 . . . . -176.8(3) ?
    C2 N2 C1 N1 . . . . 3.9(4) ?
    Er1 O2 C2 N2 . . . . -158.37(17) ?
    Er1 O2 C2 C3 . . . . 22.3(4) ?
    C1 N2 C2 O2 . . . . 174.7(3) ?
    C1 N2 C2 C3 . . . . -5.9(4) ?
    O2 C2 C3 C4 . . . . -177.3(3) ?
    N2 C2 C3 C4 . . . . 3.4(4) ?
    O2 C2 C3 C5 . . . . 2.4(4) ?
    N2 C2 C3 C5 . . . . -176.9(2) ?
    C1 N1 C4 C3 . . . . -2.7(5) ?
    C2 C3 C4 N1 . . . . 0.6(5) ?
    C5 C3 C4 N1 . . . . -179.1(3) ?
    Er1 O3 C5 O4 . . . . -175.83(19) ?
    Er1 O3 C5 C3 . . . . 5.0(4) ?
    C4 C3 C5 O4 . . . . -15.3(4) ?
    C2 C3 C5 O4 . . . . 165.0(3) ?
    C4 C3 C5 O3 . . . . 163.9(3) ?
    C2 C3 C5 O3 . . . . -15.7(4) ?
    C10 N3 C6 C7 . . . . -1.4(4) ?
    Er1 N3 C6 C7 . . . . 162.9(2) ?
    N3 C6 C7 C8 . . . . -1.8(5) ?
    C6 C7 C8 C9 . . . . 3.6(6) ?
    C7 C8 C9 C10 . . . . -2.2(5) ?
    C7 C8 C9 C11 . . . . 178.5(4) ?
    C6 N3 C10 C9 . . . . 2.9(4) ?
    Er1 N3 C10 C9 . . . . -162.5(2) ?
    C6 N3 C10 C17 . . . . -176.4(2) ?
    Er1 N3 C10 C17 . . . . 18.2(3) ?
    C8 C9 C10 N3 . . . . -1.1(5) ?
    C11 C9 C10 N3 . . . . 178.3(3) ?
    C8 C9 C10 C17 . . . . 178.2(3) ?
    C11 C9 C10 C17 . . . . -2.4(5) ?
    C8 C9 C11 C12 . . . . -177.4(4) ?
    C10 C9 C11 C12 . . . . 3.2(6) ?
    C9 C11 C12 C13 . . . . -0.6(7) ?
    C11 C12 C13 C14 . . . . 176.5(4) ?
    C11 C12 C13 C17 . . . . -2.7(6) ?
    C17 C13 C14 C15 . . . . 0.7(5) ?
    C12 C13 C14 C15 . . . . -178.6(4) ?
    C13 C14 C15 C16 . . . . -2.3(5) ?
    C17 N4 C16 C15 . . . . 2.3(4) ?
    Er1 N4 C16 C15 . . . . -164.0(2) ?
    C14 C15 C16 N4 . . . . 0.8(5) ?
    C16 N4 C17 C13 . . . . -4.1(4) ?
    Er1 N4 C17 C13 . . . . 163.1(2) ?
    C16 N4 C17 C10 . . . . 174.5(2) ?
    Er1 N4 C17 C10 . . . . -18.3(3) ?
    C14 C13 C17 N4 . . . . 2.6(4) ?
    C12 C13 C17 N4 . . . . -178.1(3) ?
    C14 C13 C17 C10 . . . . -175.9(3) ?
    C12 C13 C17 C10 . . . . 3.4(4) ?
    N3 C10 C17 N4 . . . . -0.1(4) ?
    C9 C10 C17 N4 . . . . -179.4(3) ?
    N3 C10 C17 C13 . . . . 178.5(3) ?
    C9 C10 C17 C13 . . . . -0.8(4) ?
loop_
    _geom_hbond_atom_site_label_D
    _geom_hbond_atom_site_label_H
    _geom_hbond_atom_site_label_A
    _geom_hbond_site_symmetry_A
    _geom_hbond_distance_DH
    _geom_hbond_distance_HA
    _geom_hbond_distance_DA
    _geom_hbond_angle_DHA
    _geom_hbond_publ_flag
    N1 H1n N1 7_556 0.86 1.82 2.675(5) 174 no
    N2 H2n O4 6_565 0.86 1.99 2.846(3) 178 no
    O1w H1w1 O1 . 0.85 2.12 2.933(4) 157 no
    O1w H1w2 O4 7_556 0.85 2.40 3.000(4) 128 no
