# Supplementary material for: (6-Oxido-2-oxo-1,2-dihydropyrimidine-5-carboxylato-κ2 O 5,O 6)(4-oxido-2-oxo-1,2-dihydropyrimidin-3-ium-5-carboxyl­ato-κ2 O 4,O 5)bis(1,10-phenanthroline-κ2 N,N′)erbium(III) dihydrate
Source: Acta Crystallogr Sect E Struct Rep Online. 2008 Jan 25;64(Pt 2):m418. doi: 10.1107/S1600536808001487 (PMC2960368; doi:10.1107/S1600536808001487)
Supplement: Supplementary file 2 [file e-64-0m418-Isup2.hkl]

# 
# h,k,l, Fc-squared, Fo-squared, sigma(Fo-squared) and status flag 
# 
data_I
_shelx_title '  C2/c' 
_shelx_refln_list_code          4 
_shelx_F_calc_maximum      654.96 
_exptl_crystal_F_000      1732.00 
_reflns_d_resolution_high  0.7696 
 
loop_ 
 _symmetry_equiv_pos_as_xyz 
 'x, y, z' 
 '-x, y, -z+1/2' 
 'x+1/2, y+1/2, z' 
 '-x+1/2, y+1/2, -z+1/2' 
 '-x, -y, -z' 
 'x, -y, z-1/2' 
 '-x+1/2, -y+1/2, -z' 
 'x+1/2, -y+1/2, z-1/2' 
 
_cell_length_a    17.1602 
_cell_length_b    14.4170 
_cell_length_c    13.2433 
_cell_angle_alpha  90.000 
_cell_angle_beta  101.159 
_cell_angle_gamma  90.000 
 
_shelx_F_squared_multiplier     1.000 
 
loop_ 
 _refln_index_h 
 _refln_index_k 
 _refln_index_l 
 _refln_F_squared_calc 
 _refln_F_squared_meas 
 _refln_F_squared_sigma 
 _refln_observed_status 
   2   0   0    70757.11    76875.81    942.67 o 
   4   0   0      557.71      499.54     26.55 o 
   6   0   0    69647.59    70535.40    891.47 o 
   8   0   0    41101.38    42383.77    572.53 o 
  10   0   0    30554.10    29477.35    433.89 o 
  12   0   0    23977.82    23352.77    386.58 o 
  14   0   0    22120.52    21791.65    470.76 o 
  16   0   0     6609.83     6686.16    236.63 o 
  18   0   0     6587.62     6512.48    245.78 o 
  20   0   0     4093.84     4041.92    203.35 o 
   1   1   0    97966.55   106093.72   1306.75 o 
   3   1   0    13811.75    14366.64    139.71 o 
   5   1   0    61099.32    65589.92    583.26 o 
   7   1   0    20835.59    20883.01    239.01 o 
   9   1   0    23817.85    24734.48    288.12 o 
  11   1   0     9654.18     9288.58    133.24 o 
  13   1   0    18148.51    17513.06    307.71 o 
  15   1   0     8043.05     8184.16    181.10 o 
  17   1   0     3139.38     3284.49    118.21 o 
  19   1   0     3122.75     3120.44    126.34 o 
  21   1   0     2228.96     2567.22    192.63 o 
   0   2   0      260.40      384.86     20.22 o 
   2   2   0     5569.51     6089.46     76.51 o 
   4   2   0    37993.25    39297.07    393.56 o 
   6   2   0     2079.56     2090.88     43.97 o 
   8   2   0     2819.53     2961.17     82.57 o 
  10   2   0      748.79      892.89     39.69 o 
  12   2   0     1475.61     1494.54     60.65 o 
  14   2   0     1161.45     1183.24     62.04 o 
  16   2   0      450.69      519.66     63.77 o 
  18   2   0      255.07      320.99     69.28 o 
  20   2   0        6.39       47.85     70.19 o 
   1   3   0      383.14      394.76     15.42 o 
   3   3   0    42421.96    43302.25    392.19 o 
   5   3   0    76235.89    84978.01    752.08 o 
   7   3   0    15674.65    16045.28    177.84 o 
   9   3   0    38632.77    41074.73    444.12 o 
  11   3   0     3901.32     3874.90    139.25 o 
  13   3   0     3012.80     2889.08     77.28 o 
  15   3   0     2156.55     2078.17     95.82 o 
  17   3   0     1107.26     1215.39     96.97 o 
  19   3   0     1830.81     1911.94    166.30 o 
  21   3   0     1497.53     1629.16    166.26 o 
   0   4   0    56628.96    63184.78    792.75 o 
   2   4   0     2666.03     2091.15     39.05 o 
   4   4   0    96844.48   101651.14    892.39 o 
   6   4   0    62750.94    64208.26    585.43 o 
   8   4   0    28989.26    30443.85    309.79 o 
  10   4   0    20857.19    20141.64    231.22 o 
  12   4   0    14418.22    14037.85    185.74 o 
  14   4   0    12212.23    12204.69    224.14 o 
  16   4   0     5073.57     4913.21    197.97 o 
  18   4   0     6853.40     6606.22    265.57 o 
  20   4   0     4814.54     5043.11    546.54 o 
   1   5   0    39495.73    39768.82    370.26 o 
   3   5   0    13971.13    13401.46    147.90 o 
   5   5   0    28048.77    27351.50    273.71 o 
   7   5   0    13432.42    12692.64    153.99 o 
   9   5   0    31243.23    31719.12    329.42 o 
  11   5   0    15870.48    15350.52    196.04 o 
  13   5   0    12134.24    12194.40    220.68 o 
  15   5   0     7338.64     6790.57    252.79 o 
  17   5   0     4247.97     4526.19    239.29 o 
  19   5   0     5718.98     6015.54    400.13 o 
  21   5   0     3998.89     4616.83    656.64 o 
   0   6   0     4018.05     3790.05     89.59 o 
   2   6   0     6071.53     5615.60     81.50 o 
   4   6   0      948.91     1365.10     37.93 o 
   6   6   0     4212.06     4270.04     74.14 o 
   8   6   0    22447.22    22817.46    250.83 o 
  10   6   0     5447.36     5651.64    100.74 o 
  12   6   0     4196.99     3912.81    116.06 o 
  14   6   0     1737.65     1841.72    106.22 o 
  16   6   0      439.08      513.58     90.89 o 
  18   6   0      986.22     1199.08    140.71 o 
  20   6   0     1755.31     1442.07    161.95 o 
   1   7   0     6501.26     6225.76     91.57 o 
   3   7   0      114.88      155.40     22.48 o 
   5   7   0     2782.21     2453.11     55.21 o 
   7   7   0       22.49       88.58     18.43 o 
   9   7   0      960.77     1051.22     63.41 o 
  11   7   0      268.18      317.75     36.44 o 
  13   7   0     1327.46     1251.21     93.98 o 
  15   7   0     2361.81     2020.90    162.12 o 
  17   7   0     1069.94     1034.36    130.52 o 
  19   7   0       14.40       35.05     77.04 o 
   0   8   0    15381.73    14654.45    245.15 o 
   2   8   0     9752.09     8859.86    121.49 o 
   4   8   0    22248.17    22710.91    246.22 o 
   6   8   0    16106.50    15731.84    215.65 o 
   8   8   0    13135.56    12460.57    206.18 o 
  10   8   0     5832.68     5558.18    120.24 o 
  12   8   0    10361.46    10390.15    248.75 o 
  14   8   0    12618.84    12196.04    285.19 o 
  16   8   0     7988.29     8010.81    297.46 o 
  18   8   0     2872.16     2724.47    209.41 o 
   1   9   0    37601.32    37805.55    379.71 o 
   3   9   0    26545.93    25952.27    279.70 o 
   5   9   0    30166.52    29030.64    347.20 o 
   7   9   0    16981.74    16674.44    233.15 o 
   9   9   0    11212.97    10812.09    231.75 o 
  11   9   0    12102.93    12087.31    231.57 o 
  13   9   0    14701.22    14514.08    319.97 o 
  15   9   0     6333.25     6673.54    216.59 o 
  17   9   0     3655.57     3690.80    211.43 o 
   0  10   0    21619.55    21755.02    350.36 o 
   2  10   0    13182.47    13046.39    194.08 o 
   4  10   0    15504.70    15331.58    218.80 o 
   6  10   0    13369.88    12871.45    209.05 o 
   8  10   0     6657.50     6298.48    152.39 o 
  10  10   0     2402.01     2412.74     97.34 o 
  12  10   0     2226.10     2214.57    118.99 o 
  14  10   0     4703.90     4643.94    176.16 o 
  16  10   0     2763.30     3162.94    204.04 o 
  18  10   0     1318.99     1427.94    182.49 o 
   1  11   0     1578.11     1576.83     63.23 o 
   3  11   0      113.35      176.91     30.90 o 
   5  11   0       12.91       72.41     25.73 o 
   7  11   0       61.10      118.52     33.95 o 
   9  11   0      223.85      197.42     42.06 o 
  11  11   0      341.23      310.22     50.62 o 
  13  11   0      455.45      424.56     69.77 o 
  15  11   0      774.26      681.01    132.53 o 
  17  11   0        6.68      -36.65     73.49 o 
   0  12   0     2651.99     2377.91    131.30 o 
   2  12   0     4658.51     4669.87    111.11 o 
   4  12   0     9447.23     9335.97    168.42 o 
   6  12   0     6394.72     6122.23    185.79 o 
   8  12   0     5518.56     5314.56    193.12 o 
  10  12   0     1850.12     1906.95    102.03 o 
  12  12   0     1483.97     1681.88    141.47 o 
  14  12   0     1270.67     1330.31    118.14 o 
  16  12   0     1632.33     1523.54    169.80 o 
   1  13   0    10851.68    10184.58    207.56 o 
   3  13   0    15407.57    15240.04    361.16 o 
   5  13   0    18820.84    17853.95    430.55 o 
   7  13   0    10659.46    10556.42    312.22 o 
   9  13   0     5552.23     5427.18    184.16 o 
  11  13   0     4994.68     5326.36    235.05 o 
  13  13   0     6544.90     6830.92    373.32 o 
  15  13   0     2839.21     3149.94    168.76 o 
   0  14   0     9100.91     9117.74    284.96 o 
   2  14   0     6310.35     6273.92    195.37 o 
   4  14   0    13904.14    13421.40    307.44 o 
   6  14   0    10028.49     9663.96    215.76 o 
   8  14   0     9727.74     8943.76    211.15 o 
  10  14   0     8622.64     7991.29    204.04 o 
  12  14   0     3655.96     3801.00    168.43 o 
  14  14   0     2959.52     3227.72    221.78 o 
   1  15   0      289.82      394.23     73.39 o 
   3  15   0     1319.30     1379.42    111.26 o 
   5  15   0     6661.16     6336.67    206.81 o 
   7  15   0      802.14      834.32     94.15 o 
   9  15   0      740.50      691.58     74.67 o 
  11  15   0     2772.87     2997.06    156.02 o 
  13  15   0     1382.76     1140.87    141.06 o 
   0  16   0     3348.20     3635.85    285.37 o 
   2  16   0     1763.61     1866.12    165.36 o 
   4  16   0      186.60      177.40     60.40 o 
   6  16   0       15.95       18.14     50.60 o 
   8  16   0     1284.44     1141.43    111.38 o 
  10  16   0     1052.92      915.03    103.34 o 
   1  17   0     9734.73     9523.04    848.91 o 
   3  17   0     4169.55     4073.79    221.05 o 
   5  17   0     3457.51     3290.98    162.78 o 
   7  17   0     4126.69     4219.65    185.72 o 
   9  17   0     5463.63     5529.36    326.40 o 
   0  18   0     9128.35     8701.37    477.64 o 
   2  18   0     5996.13     6657.06    291.10 o 
   4  18   0     6183.60     6330.67    290.96 o 
   6  18   0     3763.80     3784.36    303.53 o 
 -21   1   1     1242.72     1464.17    120.04 o 
 -19   1   1     1468.81     1674.78    163.22 o 
 -17   1   1     2352.10     2320.79    127.07 o 
 -15   1   1     1223.79     1191.77     77.26 o 
 -13   1   1    10549.97    10088.67    354.52 o 
 -11   1   1     5924.03     5803.39     96.04 o 
  -9   1   1    18225.44    18691.60    204.94 o 
  -7   1   1      930.51      687.25     58.35 o 
  -5   1   1    49109.32    54680.77    489.16 o 
  -3   1   1    20442.57    22947.43    232.30 o 
  -1   1   1    36683.42    37773.14    333.25 o 
   1   1   1   117617.59   133030.13   1415.85 o 
   3   1   1    32425.40    33965.03    308.95 o 
   5   1   1    32906.47    36745.55    343.04 o 
   7   1   1    19914.01    19721.86    209.63 o 
   9   1   1    24314.08    24986.68    266.06 o 
  11   1   1    17430.23    16805.27    226.63 o 
  13   1   1     5966.68     5738.24    108.28 o 
  15   1   1     3494.75     3389.07    113.09 o 
  17   1   1     3704.73     3872.12    128.40 o 
  19   1   1     2650.58     2634.73    181.56 o 
  21   1   1     2282.41     2604.22    295.62 o 
 -20   2   1     3123.72     3436.48    154.48 o 
 -18   2   1     5865.70     6073.23    241.83 o 
 -16   2   1     7164.30     7075.21    172.69 o 
 -14   2   1     7534.11     7504.78    166.98 o 
 -12   2   1    16614.71    16254.03    199.95 o 
 -10   2   1    24663.38    24175.45    259.32 o 
  -8   2   1    21022.90    20562.78    217.83 o 
  -6   2   1      332.85      366.60     30.57 o 
  -4   2   1   428977.47   456367.47   4280.80 o 
  -2   2   1    56801.69    62701.11    549.37 o 
   0   2   1     7120.87     7724.08     87.36 o 
   2   2   1    75698.48    79494.06    761.44 o 
   4   2   1    40185.52    43074.43    392.96 o 
   6   2   1    54481.63    54795.66    502.79 o 
   8   2   1    28444.55    28936.11    295.19 o 
  10   2   1    49635.49    51902.55    502.66 o 
  12   2   1    17842.12    18030.67    221.98 o 
  14   2   1    11857.99    11892.69    174.80 o 
  16   2   1     8235.07     8410.75    189.59 o 
  18   2   1     6065.97     5934.94    242.07 o 
  20   2   1     4743.04     5200.87    238.58 o 
 -21   3   1     2191.91     2350.49    192.76 o 
 -19   3   1     3736.32     4156.12    163.37 o 
 -17   3   1     6399.74     6261.71    180.28 o 
 -15   3   1     7797.48     7573.14    173.70 o 
 -13   3   1    17631.21    16993.63    358.48 o 
 -11   3   1    14523.88    14147.25    224.40 o 
  -9   3   1    34549.08    34277.04    343.23 o 
  -7   3   1    35999.57    36915.96    355.12 o 
  -5   3   1    85982.50    91551.72    806.93 o 
  -3   3   1    71605.22    76821.36    675.68 o 
  -1   3   1    11574.76    12077.14    124.11 o 
   1   3   1    64037.01    67934.39    656.03 o 
   3   3   1    21640.63    22216.10    214.56 o 
   5   3   1    50234.09    50932.60    510.60 o 
   7   3   1     8981.73     8436.07    112.20 o 
   9   3   1    25270.97    25721.61    274.84 o 
  11   3   1    22763.43    22965.51    261.28 o 
  13   3   1     6916.46     6738.84    120.65 o 
  15   3   1     6502.12     6456.32    146.39 o 
  17   3   1     8737.01     8531.94    559.34 o 
  19   3   1     3190.92     3134.68    190.14 o 
  21   3   1     1504.95     1544.66    258.37 o 
 -20   4   1      406.50      451.29    102.35 o 
 -18   4   1      630.68      611.11    125.93 o 
 -16   4   1      940.42      974.92     75.16 o 
 -14   4   1     2111.25     2036.94    128.68 o 
 -12   4   1    14395.92    15288.29    195.03 o 
 -10   4   1    23702.52    25336.99    274.44 o 
  -8   4   1      306.15      406.02     26.93 o 
  -6   4   1     1544.15     1895.80     76.86 o 
  -4   4   1    13041.94    13809.61    150.66 o 
  -2   4   1    32383.04    32990.54    309.38 o 
   0   4   1      379.99      355.95     17.81 o 
   2   4   1     2139.48     2078.90     45.38 o 
   4   4   1    15702.30    16690.29    173.90 o 
   6   4   1      935.25     1338.22     37.81 o 
   8   4   1     4664.04     4246.19     76.91 o 
  10   4   1     3388.45     3482.29     75.65 o 
  12   4   1      795.92      802.97     45.44 o 
  14   4   1      658.22      637.39     61.62 o 
  16   4   1      475.14      393.50     81.84 o 
  18   4   1      530.17      553.42    101.02 o 
  20   4   1     1092.04     1084.76    140.99 o 
 -21   5   1      282.88      275.09     97.81 o 
 -19   5   1      916.40      962.90    127.25 o 
 -17   5   1     1415.58     1464.90    145.39 o 
 -15   5   1     1403.71     1604.54    104.99 o 
 -13   5   1     4128.14     3781.60    123.17 o 
 -11   5   1      196.02      326.67     42.00 o 
  -9   5   1     5674.88     5535.52     93.84 o 
  -7   5   1    16279.66    16705.29    189.41 o 
  -5   5   1     1233.08     1112.30     68.24 o 
  -3   5   1    16887.42    16377.60    175.26 o 
  -1   5   1      148.86      220.76     17.33 o 
   1   5   1     4238.33     4062.03     61.29 o 
   3   5   1    11388.06    11370.13    147.96 o 
   5   5   1    38261.14    44366.52    417.89 o 
   7   5   1     6552.75     6861.32    100.42 o 
   9   5   1     1725.65     1531.44     49.51 o 
  11   5   1     3118.56     3022.00     74.05 o 
  13   5   1     1940.48     1905.58     85.47 o 
  15   5   1     2087.98     2311.58    180.44 o 
  17   5   1     2434.74     2312.06    174.58 o 
  19   5   1      609.61      496.92    107.94 o 
 -20   6   1     2376.44     2527.95    224.62 o 
 -18   6   1     5728.76     6265.11    267.65 o 
 -16   6   1     9408.02     9121.62    309.92 o 
 -14   6   1    11854.63    11485.89    261.42 o 
 -12   6   1    10378.39    10582.14    174.61 o 
 -10   6   1    20287.99    20149.91    235.90 o 
  -8   6   1    72313.08    75326.57    760.94 o 
  -6   6   1    10743.40    10266.72    133.32 o 
  -4   6   1    23382.20    23802.92    246.97 o 
  -2   6   1    30314.60    29475.80    291.88 o 
   0   6   1    46819.65    48852.59    453.37 o 
   2   6   1    41401.55    41462.76    391.24 o 
   4   6   1    38392.50    39837.37    425.48 o 
   6   6   1    16749.74    16819.33    201.03 o 
   8   6   1    13584.29    13171.37    165.00 o 
  10   6   1    17734.64    16926.91    232.38 o 
  12   6   1    10867.90    11127.67    210.87 o 
  14   6   1    10267.94    10026.98    245.94 o 
  16   6   1     7615.74     7797.00    288.01 o 
  18   6   1     5010.30     5170.15    253.02 o 
  20   6   1     2410.81     2414.85    203.08 o 
 -19   7   1     3220.57     3459.52    240.45 o 
 -17   7   1     6503.54     6637.71    273.09 o 
 -15   7   1    11468.81    11795.79    355.49 o 
 -13   7   1    11884.13    12094.62    225.54 o 
 -11   7   1    12040.87    11655.86    186.23 o 
  -9   7   1    39679.90    40725.50    412.81 o 
  -7   7   1    28325.16    28832.28    325.74 o 
  -5   7   1    32356.13    31744.36    322.75 o 
  -3   7   1    48730.10    51384.04    485.74 o 
  -1   7   1    66206.62    68802.25    629.82 o 
   1   7   1    23579.68    22569.98    236.20 o 
   3   7   1     5671.84     4797.04     80.33 o 
   5   7   1    46289.41    46239.95    495.10 o 
   7   7   1    10901.44    10524.98    160.66 o 
   9   7   1    18911.42    18128.96    371.69 o 
  11   7   1    14293.18    14451.14    311.85 o 
  13   7   1     7092.46     6831.43    165.46 o 
  15   7   1     7899.10     8158.41    229.92 o 
  17   7   1     8402.08     8413.83    519.07 o 
  19   7   1     2706.80     3034.70    383.84 o 
 -18   8   1     1438.64     1597.08    192.27 o 
 -16   8   1     1437.00     1509.67    148.25 o 
 -14   8   1     3235.43     3273.86    136.08 o 
 -12   8   1     2962.93     2801.66    112.01 o 
 -10   8   1     6082.04     5965.57    123.99 o 
  -8   8   1     6898.67     6545.83    142.12 o 
  -6   8   1     6595.07     6433.62    137.56 o 
  -4   8   1     8803.90     8686.35    122.93 o 
  -2   8   1    11981.03    12531.93    156.66 o 
   0   8   1     7284.48     6986.54    103.21 o 
   2   8   1     4228.23     3852.14     93.38 o 
   4   8   1    27996.30    28979.00    337.77 o 
   6   8   1     5076.38     4969.43    124.42 o 
   8   8   1     3989.66     3782.29    162.81 o 
  10   8   1    14014.55    13346.24    279.92 o 
  12   8   1     2876.75     2911.99    119.81 o 
  14   8   1      601.60      632.97    107.06 o 
  16   8   1     3048.24     3012.20    189.15 o 
  18   8   1     1417.29     1612.70    170.75 o 
 -17   9   1        0.83       61.10     65.95 o 
 -15   9   1      180.56      190.62     74.14 o 
 -13   9   1      473.52      404.87     74.60 o 
 -11   9   1      365.76      360.34     48.10 o 
  -9   9   1      817.04      899.45     55.97 o 
  -7   9   1      525.73      585.99     44.25 o 
  -5   9   1     2270.93     2522.77     71.51 o 
  -3   9   1      106.78      165.86     21.91 o 
  -1   9   1      121.74      222.15     24.21 o 
   1   9   1     1969.92     1932.58     52.44 o 
   3   9   1      619.78      732.98     45.06 o 
   5   9   1        6.93       27.19     19.99 o 
   7   9   1       21.74       10.68     23.26 o 
   9   9   1       75.43       30.42     28.88 o 
  11   9   1       68.96       74.70     34.94 o 
  13   9   1      745.65      667.54    140.55 o 
  15   9   1       19.70      -54.67     36.45 o 
  17   9   1      102.91       84.00     74.45 o 
 -18  10   1     2465.93     2610.04    258.84 o 
 -16  10   1     2400.60     2994.89    233.93 o 
 -14  10   1     2691.83     2715.78    154.76 o 
 -12  10   1     5064.60     5290.79    186.31 o 
 -10  10   1     6971.84     6776.59    163.78 o 
  -8  10   1    12008.24    11591.45    190.68 o 
  -6  10   1    12193.29    11391.30    281.00 o 
  -4  10   1    11966.92    11542.44    267.90 o 
  -2  10   1     3444.54     3021.73     93.54 o 
   0  10   1    11973.29    12065.21    197.45 o 
   2  10   1    12789.59    12586.18    188.47 o 
   4  10   1    14489.68    13927.38    204.84 o 
   6  10   1     6005.91     5836.45    143.01 o 
   8  10   1     6849.88     6701.80    160.20 o 
  10  10   1     5998.28     5825.54    153.78 o 
  12  10   1     8921.17     9104.69    207.15 o 
  14  10   1     4797.33     4972.96    276.06 o 
  16  10   1     1114.14      966.94    130.24 o 
 -17  11   1     7047.94     7131.25    378.25 o 
 -15  11   1     8930.52     9329.49    347.76 o 
 -13  11   1     4663.90     5145.94    263.10 o 
 -11  11   1     5354.91     5376.29    189.56 o 
  -9  11   1    15541.64    15129.82    269.53 o 
  -7  11   1    16033.41    15778.02    271.50 o 
  -5  11   1    21546.01    21615.29    289.90 o 
  -3  11   1    16536.00    16146.38    231.86 o 
  -1  11   1    16461.18    15586.36    222.61 o 
   1  11   1    27165.88    26728.58    385.91 o 
   3  11   1    23906.40    23718.20    306.70 o 
   5  11   1    23889.94    22316.59    341.90 o 
   7  11   1    14527.48    13777.60    252.31 o 
   9  11   1    15815.92    15224.66    276.11 o 
  11  11   1     6300.72     6189.73    167.42 o 
  13  11   1     7488.25     7056.65    220.15 o 
  15  11   1     6849.59     7035.73    230.71 o 
 -16  12   1     3853.29     4193.05    366.15 o 
 -14  12   1     4307.85     4591.00    180.48 o 
 -12  12   1     3650.06     3546.80    151.68 o 
 -10  12   1     6147.23     6448.81    169.07 o 
  -8  12   1    10463.89     9992.20    210.65 o 
  -6  12   1     9365.12     9408.81    172.47 o 
  -4  12   1    11702.89    11213.46    226.71 o 
  -2  12   1     5870.84     5773.14    144.42 o 
   0  12   1    18299.04    18571.97    349.08 o 
   2  12   1    14332.39    14049.81    216.58 o 
   4  12   1    19717.14    18447.76    303.34 o 
   6  12   1    18419.23    17670.49    301.03 o 
   8  12   1     2529.87     2555.38    136.54 o 
  10  12   1     3943.50     4149.66    136.08 o 
  12  12   1     4368.10     4477.86    148.29 o 
  14  12   1     4087.54     4232.78    179.08 o 
  16  12   1     3719.38     3862.10    322.62 o 
 -15  13   1      177.85      210.78     85.95 o 
 -13  13   1       25.68       38.16     48.05 o 
 -11  13   1      231.99      239.55     64.24 o 
  -9  13   1     1554.75     1656.66     96.89 o 
  -7  13   1      861.16      862.85     71.52 o 
  -5  13   1      449.75      453.04     65.72 o 
  -3  13   1      655.76      693.07     64.75 o 
  -1  13   1      196.55      188.27     43.23 o 
   1  13   1     3122.78     2867.19    125.60 o 
   3  13   1      256.30      295.35     45.03 o 
   5  13   1       26.73       92.47     32.21 o 
   7  13   1      896.65      998.88     78.81 o 
   9  13   1     1615.18     1692.40    101.00 o 
  11  13   1     1192.30     1310.48     95.40 o 
  13  13   1       34.79      124.55     55.32 o 
  15  13   1      554.22      763.86    121.72 o 
 -14  14   1     1304.85     1569.14    130.83 o 
 -12  14   1     1398.51     1370.11    117.02 o 
 -10  14   1     1149.29     1228.99    115.78 o 
  -8  14   1     1415.46     1538.79     96.33 o 
  -6  14   1     1943.63     2063.65    125.61 o 
  -4  14   1     2839.70     2732.06    160.21 o 
  -2  14   1     4219.17     4469.12    136.87 o 
   0  14   1     5773.12     5605.85    232.59 o 
   2  14   1      670.26      581.41    147.46 o 
   4  14   1     6482.98     6207.67    197.23 o 
   6  14   1     4905.02     4704.77    196.68 o 
   8  14   1     1648.72     1657.86    101.38 o 
  10  14   1      978.75     1146.11     91.90 o 
  12  14   1      603.90      782.79     97.56 o 
  14  14   1      622.32      553.38    148.51 o 
 -13  15   1     3638.16     3697.08    176.48 o 
 -11  15   1     4170.13     4443.25    267.55 o 
  -9  15   1     7614.96     7886.43    239.70 o 
  -7  15   1     6549.60     6382.74    210.67 o 
  -5  15   1     6956.04     6892.79    216.54 o 
  -3  15   1    12545.72    12754.00    302.78 o 
  -1  15   1    11168.82    11130.57    406.44 o 
   1  15   1     9334.35     8959.55    327.71 o 
   3  15   1     7117.92     6990.11    218.21 o 
   5  15   1     9151.10     9416.74    324.65 o 
   7  15   1     4933.61     4877.70    221.61 o 
   9  15   1     9351.03     8741.72    219.20 o 
  11  15   1     7903.08     7682.12    211.06 o 
 -10  16   1     3391.29     3987.61    224.13 o 
  -8  16   1     8814.49     8919.09    263.82 o 
  -6  16   1     5607.46     5398.40    198.01 o 
  -4  16   1     8082.12     7727.13    295.71 o 
  -2  16   1     8330.41     9000.05    320.63 o 
   0  16   1     7799.89     8009.23    304.50 o 
   2  16   1     4494.90     4799.39    185.85 o 
   4  16   1     9737.01     9796.60    272.82 o 
   6  16   1     9947.83     9821.91    277.52 o 
   8  16   1     1735.62     1782.77    135.92 o 
  10  16   1     6446.86     6670.03    199.02 o 
  -9  17   1     2349.18     2453.19    155.10 o 
  -7  17   1     2696.68     3085.36    164.91 o 
  -5  17   1     1319.15     1342.48    147.59 o 
  -3  17   1     1847.68     1857.40    332.39 o 
  -1  17   1      799.00      812.71    120.37 o 
   1  17   1     2095.20     2115.37    179.35 o 
   3  17   1     1218.71     1437.73    125.76 o 
   5  17   1     3382.00     3398.68    277.34 o 
   7  17   1     2432.24     2663.67    162.08 o 
  -6  18   1       78.74      165.73    110.33 o 
  -4  18   1      430.58      515.10    146.41 o 
  -2  18   1       33.28      104.87     63.68 o 
   0  18   1      511.88      701.83    122.59 o 
   2  18   1      328.17      524.21    142.92 o 
   4  18   1      164.58      174.61     80.31 o 
 -22   0   2     3899.83     3948.98    254.18 o 
 -20   0   2     3587.79     3597.07    195.31 o 
 -18   0   2     3164.55     3478.09    177.62 o 
 -16   0   2    11999.89    11509.78    323.98 o 
 -14   0   2    16467.16    16031.83    378.49 o 
 -12   0   2    36234.72    35119.15    648.91 o 
 -10   0   2    24065.82    23645.92    352.79 o 
  -8   0   2    70869.13    74128.47    944.65 o 
  -6   0   2     3985.45     3423.34     71.24 o 
  -4   0   2     1217.26     1850.50     64.63 o 
  -2   0   2    46291.07    49097.55    753.83 o 
   0   0   2    36833.29    44425.77    553.22 o 
   2   0   2    42920.53    46382.86    584.23 o 
   4   0   2    12334.60    12578.76    191.78 o 
   6   0   2    52938.94    56613.16    735.91 o 
   8   0   2    33714.22    34777.48    490.91 o 
  10   0   2    24075.75    24775.58    385.93 o 
  12   0   2     9566.10     9278.72    200.98 o 
  14   0   2     8878.70     8850.96    253.18 o 
  16   0   2     8526.58     8271.21    279.56 o 
  18   0   2     5924.78     5852.28    358.46 o 
 -21   1   2     1668.41     1929.90    120.01 o 
 -19   1   2     1290.38     1374.45     98.09 o 
 -17   1   2     7605.88     7698.63    186.09 o 
 -15   1   2     7852.65     7797.64    176.47 o 
 -13   1   2    10405.72     9828.43    188.94 o 
 -11   1   2    24108.52    23919.01    258.00 o 
  -9   1   2     6595.72     5975.48     87.07 o 
  -7   1   2      945.96      744.09     42.02 o 
  -5   1   2      385.88      423.22     69.70 o 
  -3   1   2   117806.07   127048.09   1199.24 o 
  -1   1   2    44063.38    47212.98    456.06 o 
   1   1   2    36815.43    43834.71    390.21 o 
   3   1   2    26886.09    27468.25    257.18 o 
   5   1   2    13874.32    14859.57    160.12 o 
   7   1   2    33049.67    33444.66    330.36 o 
   9   1   2    17522.39    17222.87    218.78 o 
  11   1   2     4227.94     4162.60     95.10 o 
  13   1   2    10712.96    10994.27    163.64 o 
  15   1   2     8212.16     8164.09    143.34 o 
  17   1   2     3455.37     3564.55    172.15 o 
  19   1   2     4162.47     4377.24    309.82 o 
 -22   2   2        3.07        0.21     77.84 o 
 -20   2   2       96.69      113.36     51.82 o 
 -18   2   2        2.72       29.40     38.11 o 
 -16   2   2     1661.68     1658.41     92.31 o 
 -14   2   2     3126.98     2982.35    123.23 o 
 -12   2   2      339.78      337.01     36.91 o 
 -10   2   2     2123.68     2114.40     52.70 o 
  -8   2   2     3856.00     3985.10     66.22 o 
  -6   2   2     7489.54     7457.64     94.10 o 
  -4   2   2     8576.58     9789.67    108.28 o 
  -2   2   2     8415.49     8497.88     92.69 o 
   0   2   2     7354.83     8019.10     85.76 o 
   2   2   2    15785.76    16778.49    182.71 o 
   4   2   2    13413.38    14047.21    201.12 o 
   6   2   2      493.73      621.16     36.92 o 
   8   2   2     1049.57      929.77     37.53 o 
  10   2   2       40.56       60.51     18.24 o 
  12   2   2       44.82       74.62     21.75 o 
  14   2   2     1401.09     1362.31     60.93 o 
  16   2   2     1936.59     1856.36    143.89 o 
  18   2   2      962.43     1188.67    255.35 o 
  20   2   2       17.04       56.21     74.15 o 
 -21   3   2     1682.39     1737.82    174.78 o 
 -19   3   2     2324.08     2223.96    136.61 o 
 -17   3   2     4835.12     4893.43    145.19 o 
 -15   3   2     1631.15     1622.60     88.72 o 
 -13   3   2     4194.19     4161.43    117.61 o 
 -11   3   2     2687.89     2730.32     63.50 o 
  -9   3   2    10806.36    11888.83    173.25 o 
  -7   3   2    30654.10    29628.74    292.42 o 
  -5   3   2    22786.17    24146.57    238.38 o 
  -3   3   2     1035.08     1212.72     30.19 o 
  -1   3   2     2233.11     1727.28     33.41 o 
   1   3   2     8109.55     9581.17    135.52 o 
   3   3   2    13162.64    11939.51    167.96 o 
   5   3   2     3115.18     3227.99    114.31 o 
   7   3   2    14344.50    14572.51    169.13 o 
   9   3   2    13335.24    13126.03    165.86 o 
  11   3   2     5697.99     5272.63    122.33 o 
  13   3   2     4480.35     4555.98     98.12 o 
  15   3   2     2383.54     2314.72    112.35 o 
  17   3   2     1523.85     1794.55    152.41 o 
  19   3   2      540.22      486.88    233.47 o 
 -20   4   2     4452.83     4732.80    237.49 o 
 -18   4   2     5450.65     5675.32    189.68 o 
 -16   4   2     6698.39     6598.62    198.76 o 
 -14   4   2     7759.78     7606.05    234.37 o 
 -12   4   2    19154.30    19209.78    257.13 o 
 -10   4   2     1214.98      978.74     54.93 o 
  -8   4   2    50929.57    54066.27    508.74 o 
  -6   4   2   105644.70   109507.07    967.65 o 
  -4   4   2    37277.07    39436.19    370.34 o 
  -2   4   2    26550.37    26660.94    257.42 o 
   0   4   2    31320.60    31583.21    296.23 o 
   2   4   2    33345.04    33702.34    350.24 o 
   4   4   2    16033.29    15454.14    184.93 o 
   6   4   2    46770.48    48723.16    457.34 o 
   8   4   2    38407.46    38783.43    421.37 o 
  10   4   2    27324.79    27921.53    400.69 o 
  12   4   2    10961.33    10385.63    301.50 o 
  14   4   2    10375.90    10275.57    244.36 o 
  16   4   2    10295.71    10389.13    636.39 o 
  18   4   2     4930.07     4682.03    222.70 o 
  20   4   2     1631.25     2017.84    182.06 o 
 -21   5   2     2441.10     2618.53    210.40 o 
 -19   5   2     3345.06     3122.98    196.92 o 
 -17   5   2     4548.08     4573.31    167.68 o 
 -15   5   2     2775.22     2926.40    108.02 o 
 -13   5   2    16682.83    16438.55    271.09 o 
 -11   5   2    26188.59    25295.41    280.95 o 
  -9   5   2    26129.04    26908.52    286.11 o 
  -7   5   2    44520.61    46748.54    447.78 o 
  -5   5   2    75990.13    79492.59    717.05 o 
  -3   5   2    54963.66    57460.09    525.92 o 
  -1   5   2    13431.45    13362.14    147.42 o 
   1   5   2   117164.98   121871.73   1170.59 o 
   3   5   2     3655.56     3132.03     88.09 o 
   5   5   2    24161.61    24556.82    280.10 o 
   7   5   2    43590.67    44487.43    429.79 o 
   9   5   2    23869.11    22760.63    431.90 o 
  11   5   2    15052.35    14590.13    246.76 o 
  13   5   2    11625.41    11595.42    221.72 o 
  15   5   2     5984.41     6078.29    245.63 o 
  17   5   2     5186.36     5511.39    241.90 o 
  19   5   2     5782.90     6500.95    279.04 o 
 -20   6   2      414.39      503.71    114.05 o 
 -18   6   2      886.81     1069.18    132.95 o 
 -16   6   2     1117.85     1289.99    102.31 o 
 -14   6   2     5785.19     5610.12    197.93 o 
 -12   6   2     4134.40     3909.41    101.70 o 
 -10   6   2      230.14      215.51     26.43 o 
  -8   6   2     8366.43     8016.19    119.01 o 
  -6   6   2    13221.47    13329.39    180.11 o 
  -4   6   2    17514.55    18368.78    201.75 o 
  -2   6   2    17406.36    17519.88    190.66 o 
   0   6   2    40750.61    44590.43    418.71 o 
   2   6   2     1664.04     1362.46     51.18 o 
   4   6   2       70.22      147.70     19.82 o 
   6   6   2    20707.68    21509.94    293.22 o 
   8   6   2    13776.86    13448.63    206.65 o 
  10   6   2     4328.27     4048.03    114.77 o 
  12   6   2     2034.26     1861.96     87.48 o 
  14   6   2      854.66      962.98     75.04 o 
  16   6   2     1202.96     1380.53    109.21 o 
  18   6   2     2315.45     2762.31    238.59 o 
  20   6   2      397.24      427.83    151.77 o 
 -19   7   2      103.62      104.55     79.82 o 
 -17   7   2      781.10      835.18    116.92 o 
 -15   7   2        8.25      107.05     45.06 o 
 -13   7   2      188.58      194.40     39.49 o 
 -11   7   2     5746.08     5972.33    122.60 o 
  -9   7   2     2218.52     2441.52     84.56 o 
  -7   7   2      885.68      929.29     41.53 o 
  -5   7   2       20.44       32.65     14.11 o 
  -3   7   2      905.87      923.83     37.79 o 
  -1   7   2      701.31      644.16     30.83 o 
   1   7   2     9883.56    10847.83    133.07 o 
   3   7   2    11883.73    13146.70    176.87 o 
   5   7   2     4979.10     5195.69     97.91 o 
   7   7   2      385.11      432.23     44.17 o 
   9   7   2      792.12      813.21     60.49 o 
  11   7   2      120.69       90.35     32.18 o 
  13   7   2     2769.64     2809.08    108.32 o 
  15   7   2     1864.45     1975.51    125.40 o 
  17   7   2       45.90       87.88     91.71 o 
  19   7   2      372.20      233.13     94.31 o 
 -18   8   2     3129.03     3121.51    218.10 o 
 -16   8   2     3604.29     4018.77    206.07 o 
 -14   8   2     3460.35     3434.09    489.51 o 
 -12   8   2    17512.60    17563.05    290.10 o 
 -10   8   2    15595.08    14947.37    333.10 o 
  -8   8   2    14697.06    14317.52    220.86 o 
  -6   8   2     4763.09     4567.15     86.94 o 
  -4   8   2    28543.89    29341.38    307.80 o 
  -2   8   2    38491.37    39585.48    392.44 o 
   0   8   2    27299.33    27889.94    289.76 o 
   2   8   2    39379.60    40303.84    440.74 o 
   4   8   2    29461.94    29315.89    341.20 o 
   6   8   2    10809.95     9876.51    447.68 o 
   8   8   2     7884.15     7714.33    165.55 o 
  10   8   2     9444.12     9116.22    233.17 o 
  12   8   2     4669.25     4712.79    170.61 o 
  14   8   2    10453.59     9860.34    258.31 o 
  16   8   2     3190.30     3194.34    183.95 o 
  18   8   2     2060.91     2412.78    322.39 o 
 -19   9   2     5735.66     6329.92    321.22 o 
 -17   9   2     6136.21     6223.79    275.15 o 
 -15   9   2     3819.60     4221.51    220.43 o 
 -13   9   2    13885.50    13816.91    447.74 o 
 -11   9   2    17256.21    16538.25    279.40 o 
  -9   9   2    20866.80    19983.29    273.49 o 
  -7   9   2    19933.42    19887.31    265.36 o 
  -5   9   2    32521.93    32664.54    344.01 o 
  -3   9   2    33294.47    33749.78    350.51 o 
  -1   9   2     6732.06     6238.27    102.01 o 
   1   9   2    61570.01    62543.93    655.55 o 
   3   9   2    33833.38    33338.16    420.84 o 
   5   9   2    30135.58    29897.62    411.45 o 
   7   9   2    11476.58    10463.19    202.35 o 
   9   9   2    10848.88    10530.86    235.00 o 
  11   9   2    13063.87    12497.74    242.66 o 
  13   9   2    15217.36    15057.52    317.43 o 
  15   9   2     7628.77     7575.84    254.10 o 
  17   9   2     3603.59     3933.95    328.90 o 
 -18  10   2     3988.12     3948.06    229.92 o 
 -16  10   2     3207.57     3454.58    204.41 o 
 -14  10   2     3048.29     3496.51    193.32 o 
 -12  10   2     7870.08     7690.76    214.57 o 
 -10  10   2     9459.14     9080.00    168.47 o 
  -8  10   2     7251.97     6885.54    211.94 o 
  -6  10   2     2447.42     2322.31     85.92 o 
  -4  10   2    11305.05    10913.91    155.38 o 
  -2  10   2     3809.69     3757.11     80.35 o 
   0  10   2    19266.08    18545.72    248.04 o 
   2  10   2    28428.59    28092.23    341.88 o 
   4  10   2     8163.92     7886.66    223.42 o 
   6  10   2    16344.62    15532.50    264.81 o 
   8  10   2     4971.22     4500.19    131.44 o 
  10  10   2     2163.10     2326.92     98.43 o 
  12  10   2     8865.55     8513.99    200.19 o 
  14  10   2     7634.34     7086.98    221.62 o 
  16  10   2     3034.27     3146.98    165.73 o 
 -17  11   2        7.49      101.43     84.89 o 
 -15  11   2        5.47       70.98     72.55 o 
 -13  11   2      111.42      148.60     53.13 o 
 -11  11   2      302.09      377.76     74.56 o 
  -9  11   2        5.68       51.12     28.73 o 
  -7  11   2      527.08      575.48     49.43 o 
  -5  11   2      988.16     1015.72     58.91 o 
  -3  11   2      138.75      174.29     25.73 o 
  -1  11   2        3.14       48.17     22.56 o 
   1  11   2      459.80      490.38     42.78 o 
   3  11   2     3837.29     4056.60    119.81 o 
   5  11   2     1989.93     1901.43     87.95 o 
   7  11   2     1191.28     1055.39     76.19 o 
   9  11   2     1069.80      948.21     89.17 o 
  11  11   2        3.97       25.86     34.64 o 
  13  11   2      493.49      508.15     61.90 o 
  15  11   2       15.10       66.51     57.53 o 
 -16  12   2     2246.89     2309.49    198.49 o 
 -14  12   2     2446.50     2743.40    199.86 o 
 -12  12   2     2313.81     2340.67    132.20 o 
 -10  12   2     2387.63     2074.48    121.98 o 
  -8  12   2     7298.95     7405.15    154.22 o 
  -6  12   2     7460.97     7292.17    149.33 o 
  -4  12   2    13051.99    12763.67    235.75 o 
  -2  12   2      732.19      736.44     75.19 o 
   0  12   2     5961.51     6019.30    170.94 o 
   2  12   2    13562.28    13157.93    240.08 o 
   4  12   2     6548.83     6684.96    163.19 o 
   6  12   2     4970.86     4620.43    136.75 o 
   8  12   2     7108.32     6485.52    170.39 o 
  10  12   2     7118.95     6671.47    179.82 o 
  12  12   2      987.80     1111.39     90.59 o 
  14  12   2     3281.46     3578.37    168.00 o 
  16  12   2     1964.39     1787.67    235.56 o 
 -15  13   2     2957.96     3053.95    294.69 o 
 -13  13   2     6085.41     6755.28    220.78 o 
 -11  13   2     5521.51     6030.07    199.03 o 
  -9  13   2     8171.20     8419.56    198.32 o 
  -7  13   2    13302.70    13086.49    251.19 o 
  -5  13   2    13289.74    12967.51    246.52 o 
  -3  13   2    17128.51    17296.60    294.82 o 
  -1  13   2     5017.56     4938.81    163.95 o 
   1  13   2    14205.82    13839.75    253.50 o 
   3  13   2    16475.09    14900.48    270.69 o 
   5  13   2    19955.29    19233.24    326.85 o 
   7  13   2    16373.78    15817.59    293.45 o 
   9  13   2    14188.22    13417.46    270.74 o 
  11  13   2     7247.36     7128.07    193.74 o 
  13  13   2     5645.72     5985.14    215.16 o 
  15  13   2     4681.98     5094.38    351.95 o 
 -14  14   2     1760.50     1771.66    176.24 o 
 -12  14   2     4815.86     5130.65    321.93 o 
 -10  14   2     4561.83     4695.53    175.84 o 
  -8  14   2     6447.01     6324.65    202.33 o 
  -6  14   2     9293.76     9675.54    253.26 o 
  -4  14   2    13254.34    13088.82    290.08 o 
  -2  14   2     4407.25     4221.58    157.60 o 
   0  14   2    10157.67    10225.00    258.73 o 
   2  14   2    23757.63    23199.87    440.22 o 
   4  14   2      984.25     1096.29     82.24 o 
   6  14   2     2394.32     2679.78    134.05 o 
   8  14   2    12414.90    11983.51    303.32 o 
  10  14   2     8973.57     8481.97    219.08 o 
  12  14   2     5480.98     5817.68    219.95 o 
 -13  15   2      304.29      348.66     78.87 o 
 -11  15   2     1024.70     1217.92    143.45 o 
  -9  15   2      656.57      573.85    100.59 o 
  -7  15   2     1885.83     2056.35    146.06 o 
  -5  15   2     2293.33     2420.00    186.02 o 
  -3  15   2     2461.92     2586.82    132.29 o 
  -1  15   2       89.59      143.93     48.51 o 
   1  15   2      710.60      732.31     85.38 o 
   3  15   2     3219.19     3193.33    149.49 o 
   5  15   2       41.25       51.85     46.70 o 
   7  15   2      395.29      394.41     61.22 o 
   9  15   2      160.11      154.87     52.03 o 
  11  15   2     1075.17     1564.22    162.07 o 
 -10  16   2      475.81      588.13    111.91 o 
  -8  16   2      445.87      442.80     80.98 o 
  -6  16   2       15.59       79.62     57.11 o 
  -4  16   2     1097.05     1209.51    136.27 o 
  -2  16   2     1696.63     1639.36    225.09 o 
   0  16   2     4055.70     4154.02    210.13 o 
   2  16   2      520.98      605.22    132.12 o 
   4  16   2      224.87      232.24     65.39 o 
   6  16   2     1477.64     1586.25    127.49 o 
   8  16   2      184.21      246.52     67.13 o 
  10  16   2     1066.85     1186.17    121.37 o 
  -9  17   2     2882.54     3521.73    220.44 o 
  -7  17   2     5800.64     5940.02    515.82 o 
  -5  17   2     2782.52     3149.33    203.23 o 
  -3  17   2     4816.84     5053.56    245.75 o 
  -1  17   2     5799.29     5594.79    258.57 o 
   1  17   2     8357.31     8309.47    355.61 o 
   3  17   2     3604.18     4066.54    190.18 o 
   5  17   2     4041.31     4554.97    192.72 o 
   7  17   2     5112.09     5142.82    207.17 o 
  -6  18   2     5996.78     6830.84    406.41 o 
  -4  18   2     5083.62     5277.41    259.13 o 
  -2  18   2     4889.95     5467.38    326.11 o 
   0  18   2     4552.47     4478.92    235.53 o 
   2  18   2     7288.44     7140.65    242.09 o 
   4  18   2     4070.41     4573.23    411.54 o 
 -21   1   3     3350.54     3394.23    144.66 o 
 -19   1   3     3286.73     3151.06    127.15 o 
 -17   1   3     1684.31     1843.97    100.73 o 
 -15   1   3     6609.32     6275.21    193.99 o 
 -13   1   3     8049.11     7335.90    160.05 o 
 -11   1   3    20450.43    20814.48    302.38 o 
  -9   1   3    20266.58    20226.03    240.85 o 
  -7   1   3    26724.14    27001.63    294.02 o 
  -5   1   3    20058.42    18704.87    208.16 o 
  -3   1   3    50149.90    56340.47    500.68 o 
  -1   1   3    66935.49    69492.47    609.11 o 
   1   1   3     1849.42     2161.04     36.14 o 
   3   1   3    24826.44    25147.39    242.31 o 
   5   1   3    38106.31    39794.15    376.05 o 
   7   1   3    13490.89    13213.72    158.51 o 
   9   1   3    24590.65    24871.94    286.63 o 
  11   1   3    14794.42    14162.59    239.43 o 
  13   1   3     6192.59     6023.10    115.68 o 
  15   1   3     2235.72     2179.39     83.80 o 
  17   1   3     2291.92     2464.77    182.96 o 
  19   1   3     1912.55     2241.10    263.03 o 
 -22   2   3     1804.79     2192.75    195.73 o 
 -20   2   3     4913.48     5016.08    162.82 o 
 -18   2   3     6823.04     6780.03    179.35 o 
 -16   2   3    14695.76    13922.60    259.92 o 
 -14   2   3    18587.08    17823.36    291.25 o 
 -12   2   3    33095.94    32796.99    507.22 o 
 -10   2   3    31718.47    30077.13    341.67 o 
  -8   2   3    18818.29    18762.77    224.36 o 
  -6   2   3    39568.31    40672.02    419.60 o 
  -4   2   3    59521.67    60025.41    536.60 o 
  -2   2   3    44669.53    48373.74    434.35 o 
   0   2   3    35771.95    37967.68    381.38 o 
   2   2   3    36636.79    39003.75    395.72 o 
   4   2   3    36575.82    38573.18    361.17 o 
   6   2   3    83852.55    90372.57    809.55 o 
   8   2   3    20943.93    20470.11    228.24 o 
  10   2   3    13901.68    13922.34    180.25 o 
  12   2   3    21651.59    21188.16    329.86 o 
  14   2   3    15428.00    15556.86    239.18 o 
  16   2   3     8830.62     8412.38    256.35 o 
  18   2   3     8690.21     9020.69    376.62 o 
  20   2   3     2644.23     2364.00    283.05 o 
 -21   3   3     2473.35     2721.73    155.74 o 
 -19   3   3     2536.64     2611.53    118.53 o 
 -17   3   3     4547.67     4749.05    161.87 o 
 -15   3   3    15663.20    14917.08    265.72 o 
 -13   3   3    12217.56    11900.56    216.80 o 
 -11   3   3     2068.64     1869.95     66.62 o 
  -9   3   3     4254.60     3897.56     69.46 o 
  -7   3   3    60104.76    62693.05    573.43 o 
  -5   3   3    28109.06    30020.30    317.21 o 
  -3   3   3    69411.70    72852.57    646.47 o 
  -1   3   3    17975.17    18253.70    182.32 o 
   1   3   3    11592.61    12334.66    170.84 o 
   3   3   3    25253.72    24581.30    266.94 o 
   5   3   3    47788.57    51338.39    475.37 o 
   7   3   3    26476.65    26811.37    277.49 o 
   9   3   3    10711.74    10984.04    148.53 o 
  11   3   3     7927.39     7470.46    192.79 o 
  13   3   3     6154.79     6238.69    149.37 o 
  15   3   3    11718.85    11357.65    225.69 o 
  17   3   3     8992.46     9127.12    484.63 o 
  19   3   3     1519.38     1785.88    227.88 o 
 -20   4   3      451.62      545.00     81.60 o 
 -18   4   3      465.22      523.95     64.82 o 
 -16   4   3       63.43       73.32     38.77 o 
 -14   4   3      899.58      922.95     69.89 o 
 -12   4   3     2270.97     2231.06     83.98 o 
 -10   4   3      558.24      597.80     32.57 o 
  -8   4   3     2096.93     2045.04     50.08 o 
  -6   4   3     3959.12     3811.78     66.43 o 
  -4   4   3     5090.45     5532.38     79.81 o 
  -2   4   3    33345.80    33854.71    321.33 o 
   0   4   3       68.68       65.45     14.92 o 
   2   4   3     4516.89     4863.49    114.03 o 
   4   4   3    15889.59    15725.05    223.97 o 
   6   4   3     4607.04     4830.74     82.48 o 
   8   4   3     1233.97     1251.05     43.92 o 
  10   4   3      812.76      864.80     49.98 o 
  12   4   3      431.23      456.63     50.20 o 
  14   4   3     1550.39     1598.66     88.12 o 
  16   4   3      109.07      142.76     46.52 o 
  18   4   3       13.61       30.73    109.87 o 
  20   4   3      812.47      750.97    125.38 o 
 -21   5   3      931.37      872.54    196.92 o 
 -19   5   3      894.16      872.81     92.52 o 
 -17   5   3     2207.68     2140.24    124.51 o 
 -15   5   3     3791.35     3841.67    124.07 o 
 -13   5   3      313.81      341.57     51.87 o 
 -11   5   3     1545.24     1624.90     61.96 o 
  -9   5   3    14869.68    15070.12    183.33 o 
  -7   5   3     7988.45     7436.66    108.00 o 
  -5   5   3     2008.06     1937.23     47.47 o 
  -3   5   3      758.88      742.05     31.78 o 
  -1   5   3     7567.76     7017.20     92.87 o 
   1   5   3    24056.57    25434.47    280.51 o 
   3   5   3     3751.81     3405.06     83.60 o 
   5   5   3      129.36      119.44     23.31 o 
   7   5   3      877.30      862.54     33.87 o 
   9   5   3     3069.38     3003.88     95.64 o 
  11   5   3     2538.04     2531.60     93.95 o 
  13   5   3     3167.69     3300.39    113.49 o 
  15   5   3     1156.10     1024.32     79.13 o 
  17   5   3      358.82      285.09     82.64 o 
  19   5   3      154.57      364.76     95.88 o 
 -20   6   3     2949.33     3093.90    222.16 o 
 -18   6   3     2382.20     2516.14    134.67 o 
 -16   6   3     4988.71     5338.77    283.86 o 
 -14   6   3     3259.27     3211.82    111.53 o 
 -12   6   3    12440.61    12856.15    200.05 o 
 -10   6   3    15318.17    15136.18    227.66 o 
  -8   6   3    22669.72    21964.79    245.50 o 
  -6   6   3    28909.23    28160.13    293.22 o 
  -4   6   3    15199.53    14739.52    192.22 o 
  -2   6   3    41660.71    41817.05    400.43 o 
   0   6   3    36499.99    36865.99    355.40 o 
   2   6   3    41035.11    43573.23    458.59 o 
   4   6   3    32528.09    32985.09    420.37 o 
   6   6   3    30217.08    30775.31    407.73 o 
   8   6   3     6949.31     6577.37    245.39 o 
  10   6   3    13766.99    13165.34    235.21 o 
  12   6   3    13392.29    12801.49    240.66 o 
  14   6   3     4221.46     4358.76    136.97 o 
  16   6   3     1324.85     1703.65    120.45 o 
  18   6   3     5155.14     5296.89    643.14 o 
 -19   7   3     1210.15     1324.78    153.72 o 
 -17   7   3     5142.77     5449.48    188.99 o 
 -15   7   3     8168.20     8413.33    229.40 o 
 -13   7   3    10145.94    10300.85    246.19 o 
 -11   7   3    17559.13    16910.45    240.50 o 
  -9   7   3    17848.20    17626.10    215.30 o 
  -7   7   3    27591.25    28015.01    331.73 o 
  -5   7   3     6545.28     6133.45    141.29 o 
  -3   7   3    63702.08    65406.32    607.89 o 
  -1   7   3    37124.66    38679.04    378.77 o 
   1   7   3    52570.20    54885.41    512.51 o 
   3   7   3    21085.89    20746.01    343.22 o 
   5   7   3    26002.42    26641.38    365.50 o 
   7   7   3    39183.95    38636.30    502.90 o 
   9   7   3    18022.90    17053.57    279.28 o 
  11   7   3    16281.16    15676.45    274.95 o 
  13   7   3     9001.09     8971.17    202.00 o 
  15   7   3     6346.60     6236.59    321.01 o 
  17   7   3     6102.34     5949.26    266.52 o 
  19   7   3     5444.18     5550.26    296.08 o 
 -18   8   3     1557.09     1221.59    150.13 o 
 -16   8   3     3978.19     3973.00    208.50 o 
 -14   8   3     1963.07     2369.52    126.28 o 
 -12   8   3     5612.97     5533.51    143.47 o 
 -10   8   3     1620.80     1578.12     66.02 o 
  -8   8   3     5458.68     4919.18     96.16 o 
  -6   8   3    11807.75    11412.05    155.79 o 
  -4   8   3    18427.41    18518.12    215.70 o 
  -2   8   3    18875.08    19439.10    220.90 o 
   0   8   3     3236.29     2994.34     62.83 o 
   2   8   3    21257.38    23156.55    341.31 o 
   4   8   3     6467.95     6244.12    138.28 o 
   6   8   3     6057.67     5531.70    154.68 o 
   8   8   3    11270.87    11143.01    335.30 o 
  10   8   3     7904.40     7695.65    175.66 o 
  12   8   3     5991.26     5880.41    158.44 o 
  14   8   3     5409.83     5586.87    162.46 o 
  16   8   3     1931.65     2059.62    139.69 o 
  18   8   3     2210.05     2228.50    398.27 o 
 -19   9   3        4.80       63.23     85.03 o 
 -17   9   3      114.28      144.22     80.08 o 
 -15   9   3      217.17      228.33     78.97 o 
 -13   9   3       18.96       41.39     42.54 o 
 -11   9   3        2.12       14.31     29.71 o 
  -9   9   3      900.26     1037.32     58.87 o 
  -7   9   3       23.71       26.34     18.17 o 
  -5   9   3       29.20       31.97     19.09 o 
  -3   9   3     4206.35     4115.35    104.96 o 
  -1   9   3       86.72      159.96     22.03 o 
   1   9   3     2212.21     2199.77     74.54 o 
   3   9   3        9.29       37.59     25.08 o 
   5   9   3       30.78       90.68     28.15 o 
   7   9   3        3.94       51.84     27.92 o 
   9   9   3      136.39      210.50     40.58 o 
  11   9   3     1384.01     1400.99     87.75 o 
  13   9   3       61.46       79.95     38.89 o 
  15   9   3        7.43      -54.72     45.50 o 
  17   9   3        5.93       51.22     75.39 o 
 -18  10   3      992.74     1117.42    256.28 o 
 -16  10   3     2758.41     3175.30    359.40 o 
 -14  10   3     3280.77     3193.12    184.30 o 
 -12  10   3     3183.94     3190.44    114.05 o 
 -10  10   3     2355.99     2223.89    145.01 o 
  -8  10   3    23540.61    23317.73    310.53 o 
  -6  10   3     8089.00     7667.58    127.82 o 
  -4  10   3     1850.29     1934.75     65.63 o 
  -2  10   3    34727.88    33722.74    965.32 o 
   0  10   3    26630.93    26820.58    330.77 o 
   2  10   3    14734.87    14126.78    240.48 o 
   4  10   3     8791.46     8161.00    173.50 o 
   6  10   3    12057.27    11494.89    221.30 o 
   8  10   3     2739.39     2674.77    103.49 o 
  10  10   3    11984.50    11413.16    245.99 o 
  12  10   3     6420.80     6648.70    242.54 o 
  14  10   3     3239.53     3382.61    137.35 o 
  16  10   3     3337.78     3328.91    171.14 o 
 -17  11   3     3896.06     4201.03    236.68 o 
 -15  11   3     5762.09     6005.29    265.29 o 
 -13  11   3     6274.20     6222.06    290.26 o 
 -11  11   3     7949.07     8565.37    382.19 o 
  -9  11   3    16464.10    15891.78    255.84 o 
  -7  11   3    38835.30    37753.57    452.76 o 
  -5  11   3     1325.17     1430.20     75.32 o 
  -3  11   3     9017.21     8500.65    153.99 o 
  -1  11   3    22129.56    22473.99    296.18 o 
   1  11   3    26353.49    25855.81    376.90 o 
   3  11   3    25830.82    25108.65    443.64 o 
   5  11   3    19763.41    18505.36    334.50 o 
   7  11   3     9543.51     8853.99    196.41 o 
   9  11   3    11060.27    11369.16    260.98 o 
  11  11   3    14175.70    13544.87    442.27 o 
  13  11   3     8589.27     8524.56    260.41 o 
  15  11   3     6125.26     6530.19    228.93 o 
 -16  12   3     3253.35     3410.22    232.86 o 
 -14  12   3     4815.04     5153.87    376.85 o 
 -12  12   3     4762.60     4456.93    239.84 o 
 -10  12   3     5071.57     5397.26    268.19 o 
  -8  12   3    14483.28    14726.94    236.70 o 
  -6  12   3     5781.78     5872.43    133.26 o 
  -4  12   3     3355.01     3245.50    110.20 o 
  -2  12   3    18388.08    17947.85    258.58 o 
   0  12   3     3065.96     3378.28    110.17 o 
   2  12   3     3389.30     3140.41    115.37 o 
   4  12   3    12545.55    11624.02    230.22 o 
   6  12   3     9276.58     8593.44    211.08 o 
   8  12   3     6375.00     6387.44    184.91 o 
  10  12   3     8030.20     7499.18    275.57 o 
  12  12   3     6806.92     6769.44    190.00 o 
  14  12   3     3356.99     3352.58    245.74 o 
 -15  13   3      538.73      690.72    120.43 o 
 -13  13   3      459.80      535.90     81.07 o 
 -11  13   3       64.44       38.06     48.30 o 
  -9  13   3      796.19      717.77     83.84 o 
  -7  13   3     2623.96     2702.91    110.82 o 
  -5  13   3       83.26       51.29     35.07 o 
  -3  13   3      245.38      258.24     53.47 o 
  -1  13   3    10252.78     9919.21    398.75 o 
   1  13   3     1998.83     1900.00    140.37 o 
   3  13   3      607.32      544.46     58.94 o 
   5  13   3      234.77      252.35     47.18 o 
   7  13   3       52.17       88.61     38.98 o 
   9  13   3     1394.24     1284.27     95.01 o 
  11  13   3      491.13      524.11     73.76 o 
  13  13   3      292.40      282.33     62.69 o 
 -14  14   3      535.67      502.01    109.95 o 
 -12  14   3     1959.94     1852.41    131.90 o 
 -10  14   3      940.83     1060.97    140.83 o 
  -8  14   3     1562.04     1815.05    121.65 o 
  -6  14   3     1098.25     1283.93    127.60 o 
  -4  14   3     4105.38     4361.42    203.49 o 
  -2  14   3     2515.95     2646.22    155.81 o 
   0  14   3       68.85       57.94     41.66 o 
   2  14   3     1356.75     1502.20     92.28 o 
   4  14   3      941.86      878.82     77.34 o 
   6  14   3     5297.43     4645.93    148.81 o 
   8  14   3     1629.34     1554.03    104.43 o 
  10  14   3     2254.36     2286.27    124.83 o 
  12  14   3     1711.04     1723.60    140.10 o 
 -13  15   3     3306.88     2996.67    308.19 o 
 -11  15   3     7322.46     7312.96    294.20 o 
  -9  15   3     3508.93     3760.02    203.70 o 
  -7  15   3     6037.25     5859.16    201.23 o 
  -5  15   3     4623.21     4592.38    172.71 o 
  -3  15   3    10989.43    10643.11    391.07 o 
  -1  15   3    11530.00    11167.85    282.59 o 
   1  15   3     9094.73     8267.63    363.45 o 
   3  15   3     8412.15     8002.38    238.79 o 
   5  15   3     6262.90     5980.69    174.29 o 
   7  15   3     5078.49     5256.62    170.61 o 
   9  15   3     5471.89     5553.01    177.57 o 
  11  15   3     4976.58     4915.13    172.72 o 
 -10  16   3     5755.26     7356.54    766.97 o 
  -8  16   3     7151.17     7520.77    422.24 o 
  -6  16   3     5938.88     6039.44    259.79 o 
  -4  16   3     5297.84     5063.16    236.02 o 
  -2  16   3    15419.83    14531.59    340.08 o 
   0  16   3     7163.13     6884.47    223.95 o 
   2  16   3     5559.11     5730.26    205.86 o 
   4  16   3    11865.26    11350.57    304.25 o 
   6  16   3     5741.99     5708.70    235.43 o 
   8  16   3     4708.40     4937.61    168.75 o 
  -9  17   3     1778.75     1924.07    255.58 o 
  -7  17   3     2540.44     3134.44    203.67 o 
  -5  17   3     3268.24     3444.44    202.45 o 
  -3  17   3     1550.03     1537.48    161.60 o 
  -1  17   3     1979.76     2111.68    143.44 o 
   1  17   3     1124.75     1314.12    119.71 o 
   3  17   3     2639.31     2417.03    152.39 o 
   5  17   3     2183.26     2329.54    187.52 o 
   7  17   3     2195.72     2584.73    200.64 o 
  -4  18   3      383.99      374.71    129.19 o 
  -2  18   3        4.11      -64.74     59.39 o 
   0  18   3       39.93       70.35     54.10 o 
   2  18   3      421.80      481.83     81.56 o 
 -22   0   4     2928.24     2910.55    210.40 o 
 -20   0   4     4090.46     4217.14    213.18 o 
 -18   0   4     4721.20     4944.42    216.06 o 
 -16   0   4     8350.57     8189.07    268.27 o 
 -14   0   4    16235.64    15242.64    371.91 o 
 -12   0   4    28344.65    27263.92   1101.93 o 
 -10   0   4    28518.68    27909.88    526.19 o 
  -8   0   4    30778.57    30962.29    553.02 o 
  -6   0   4    35801.83    36535.88   1005.10 o 
  -4   0   4    71043.96    74086.82    929.46 o 
  -2   0   4    28267.13    29347.11    390.98 o 
   0   0   4     5816.20     5408.16    101.21 o 
   2   0   4   130630.80   144250.52   1766.56 o 
   4   0   4    48197.06    51003.86    667.04 o 
   6   0   4    20600.24    20559.43    313.87 o 
   8   0   4    29775.05    30147.74    444.98 o 
  10   0   4    50543.78    52280.42    728.51 o 
  12   0   4    15885.52    15282.40    289.48 o 
  14   0   4    11263.52    11501.59    286.28 o 
  16   0   4     9120.17     8813.13    286.46 o 
 -21   1   4      556.95      764.75    105.43 o 
 -19   1   4     2526.68     2263.58    119.77 o 
 -17   1   4     5695.29     5446.50    155.16 o 
 -15   1   4     5739.92     5433.33    144.97 o 
 -13   1   4     8879.38     8311.93    173.55 o 
 -11   1   4    23772.28    23324.00    330.68 o 
  -9   1   4    14625.74    14540.22    222.16 o 
  -7   1   4    51384.09    51559.47    597.39 o 
  -5   1   4    40734.67    41231.77    422.89 o 
  -3   1   4     6512.00     7406.23     89.14 o 
  -1   1   4    12981.96    12058.95    129.38 o 
   1   1   4    32762.12    35669.51    363.36 o 
   3   1   4    56297.96    60961.74    551.08 o 
   5   1   4    60560.21    67026.18    611.16 o 
   7   1   4    16705.50    17010.69    195.82 o 
   9   1   4     7594.30     7185.46    114.51 o 
  11   1   4     7823.91     7702.61    380.18 o 
  13   1   4     5791.73     5658.16    127.28 o 
  15   1   4     6676.57     6385.99    166.36 o 
  17   1   4     7923.18     8339.65    439.00 o 
 -22   2   4       10.05       31.26     55.35 o 
 -20   2   4        1.95      -43.94     44.19 o 
 -18   2   4       18.80       19.72     37.95 o 
 -16   2   4      850.52      928.48     75.44 o 
 -14   2   4      954.09      774.58     71.67 o 
 -12   2   4      532.01      481.26     47.34 o 
 -10   2   4       39.09       56.40     18.06 o 
  -8   2   4      368.75      338.56     25.66 o 
  -6   2   4    15304.24    15642.72    189.38 o 
  -4   2   4     1702.14     1942.78     49.11 o 
  -2   2   4       47.20       89.79     13.30 o 
   0   2   4     4832.41     4508.83     63.64 o 
   2   2   4     5392.17     6059.31     78.47 o 
   4   2   4    26996.05    30184.82    294.89 o 
   6   2   4     3561.37     3992.73     70.73 o 
   8   2   4      634.49      749.91     36.78 o 
  10   2   4       93.25      119.59     22.32 o 
  12   2   4      210.33      228.39     33.82 o 
  14   2   4      131.85      115.43     46.36 o 
  16   2   4     1449.42     1482.35     91.65 o 
  18   2   4      965.43      968.32    196.92 o 
 -21   3   4      359.84      457.01     72.92 o 
 -19   3   4      859.31      889.86     96.02 o 
 -17   3   4     1859.81     1727.53    100.87 o 
 -15   3   4     4118.27     4053.88    125.88 o 
 -13   3   4     7135.08     6458.21    266.10 o 
 -11   3   4     8042.35     7702.47    156.83 o 
  -9   3   4     8646.92     8420.29    131.79 o 
  -7   3   4    15073.16    14330.19    183.87 o 
  -5   3   4    18300.63    18729.72    196.15 o 
  -3   3   4    55341.36    62616.75    564.92 o 
  -1   3   4    27256.99    27631.28    266.82 o 
   1   3   4     1682.54     1660.71     42.15 o 
   3   3   4     3855.32     3715.32    103.27 o 
   5   3   4     8474.83     8086.12    133.80 o 
   7   3   4     5368.72     5427.86     88.21 o 
   9   3   4    14911.24    14983.78    186.74 o 
  11   3   4     3909.36     3753.87     97.05 o 
  13   3   4     3872.77     3899.35    120.28 o 
  15   3   4     5869.46     5675.04    172.35 o 
  17   3   4     1322.28     1278.41    105.00 o 
  19   3   4     2366.51     1816.53    253.25 o 
 -20   4   4     2681.12     2831.13    150.32 o 
 -18   4   4     6374.42     6114.57    173.48 o 
 -16   4   4    20311.54    19319.95    327.05 o 
 -14   4   4    10640.82     9628.58    198.72 o 
 -12   4   4     4027.41     3897.40    112.25 o 
 -10   4   4    23602.75    22474.31    356.60 o 
  -8   4   4    36870.66    37227.86    367.74 o 
  -6   4   4    35259.82    36341.36    353.77 o 
  -4   4   4    55470.64    57454.91    528.03 o 
  -2   4   4    89250.45    99643.74    879.45 o 
   0   4   4    41734.91    42656.02    498.43 o 
   2   4   4    78635.72    85164.34    835.90 o 
   4   4   4    23539.31    22720.79    261.83 o 
   6   4   4    21641.54    21849.09    262.78 o 
   8   4   4    35000.41    35867.40    407.58 o 
  10   4   4    20090.02    20016.64    348.97 o 
  12   4   4     6676.87     6161.62    153.16 o 
  14   4   4    23599.83    23488.87    371.49 o 
  16   4   4     8628.60     8760.81    205.46 o 
  18   4   4     2123.54     2020.39    324.01 o 
 -21   5   4     3323.98     3608.06    177.38 o 
 -19   5   4     5179.23     5205.53    257.01 o 
 -17   5   4     7976.16     8094.10    220.39 o 
 -15   5   4     8772.75     8613.90    194.03 o 
 -13   5   4     1852.61     1932.96     87.68 o 
 -11   5   4    15869.07    16121.31    235.72 o 
  -9   5   4    13412.84    13197.75    166.95 o 
  -7   5   4    20915.01    21536.89    235.42 o 
  -5   5   4    38312.19    39398.56    383.30 o 
  -3   5   4    69053.70    73441.66    666.17 o 
  -1   5   4    14906.14    14809.01    164.48 o 
   1   5   4    25823.23    25703.25    286.61 o 
   3   5   4    68579.46    71714.84    817.95 o 
   5   5   4    21053.16    21559.71    303.35 o 
   7   5   4    29294.81    29898.06    403.43 o 
   9   5   4    21112.46    21251.58    320.90 o 
  11   5   4    18628.91    18036.24    345.71 o 
  13   5   4    14883.05    15034.54    459.54 o 
  15   5   4     5475.26     5269.43    182.52 o 
  17   5   4     1116.92     1524.84    119.39 o 
  19   5   4     2071.24     2216.70    361.96 o 
 -20   6   4      358.37      445.65    100.43 o 
 -18   6   4       20.14      113.16     54.69 o 
 -16   6   4     3439.17     3554.97    126.11 o 
 -14   6   4     1912.01     1917.03     96.09 o 
 -12   6   4       53.46      108.38     35.12 o 
 -10   6   4     2291.16     2252.79     71.79 o 
  -8   6   4     1419.58     1495.89     49.45 o 
  -6   6   4    10529.64    10055.51    136.01 o 
  -4   6   4     4744.56     4744.75     81.45 o 
  -2   6   4    24830.92    27066.67    277.14 o 
   0   6   4     1530.59     1302.67     42.33 o 
   2   6   4      291.66      428.05     37.52 o 
   4   6   4     4812.49     4699.21    111.19 o 
   6   6   4     3129.76     3058.62     92.92 o 
   8   6   4     8400.01     8395.87    172.90 o 
  10   6   4     6881.54     6703.70    158.51 o 
  12   6   4      574.15      592.40     60.23 o 
  14   6   4      251.84      283.94     62.49 o 
  16   6   4     1676.66     1853.47    127.98 o 
  18   6   4      722.92     1011.50    277.00 o 
 -19   7   4     1518.94     1634.03    170.91 o 
 -17   7   4       96.46       86.43     52.73 o 
 -15   7   4      606.86      675.95     81.65 o 
 -13   7   4     4776.64     4442.37    176.12 o 
 -11   7   4     5919.29     5924.54    124.77 o 
  -9   7   4     1238.25     1155.55     49.08 o 
  -7   7   4     2420.11     2514.57     63.73 o 
  -5   7   4       40.78       72.70     17.26 o 
  -3   7   4     3685.70     3804.24     73.76 o 
  -1   7   4     1433.15     1098.66     44.66 o 
   1   7   4     5395.65     5478.89     97.87 o 
   3   7   4     7772.37     7660.84    151.51 o 
   5   7   4     4865.86     4883.16    120.75 o 
   7   7   4     3119.84     3176.81    100.44 o 
   9   7   4     2508.93     2432.95     94.07 o 
  11   7   4     2919.76     2683.08    104.58 o 
  13   7   4       58.44       46.78     35.09 o 
  15   7   4       79.04      167.06     47.53 o 
  17   7   4      115.92      165.19     60.54 o 
 -18   8   4     1686.31     1973.31    315.40 o 
 -16   8   4     1642.17     1933.45    191.46 o 
 -14   8   4     2694.34     2596.20    131.35 o 
 -12   8   4    19170.35    18560.05    302.99 o 
 -10   8   4    13857.15    13458.03    207.45 o 
  -8   8   4      711.45      701.61     46.96 o 
  -6   8   4    17992.62    17548.74    214.01 o 
  -4   8   4    15127.87    15197.63    188.98 o 
  -2   8   4    24033.79    24213.67    264.74 o 
   0   8   4    17472.18    17123.57    224.20 o 
   2   8   4    35787.40    36328.20    470.98 o 
   4   8   4    14656.62    13605.34    423.60 o 
   6   8   4    10885.04    10669.75    202.83 o 
   8   8   4    16121.25    14911.55    261.00 o 
  10   8   4     9917.24     9694.76    206.59 o 
  12   8   4     2971.27     3112.88    138.81 o 
  14   8   4     3789.75     4012.97    141.25 o 
  16   8   4     2818.34     2693.65    153.20 o 
  18   8   4     2936.31     3479.90    328.67 o 
 -19   9   4     3724.45     3673.33    341.01 o 
 -17   9   4     3009.83     3304.19    223.00 o 
 -15   9   4     5064.82     5123.03    183.25 o 
 -13   9   4     7321.61     7147.28    208.19 o 
 -11   9   4    30570.17    30230.31    433.55 o 
  -9   9   4     5053.68     4860.87    113.14 o 
  -7   9   4     4103.84     3966.80    117.94 o 
  -5   9   4    13348.60    13105.08    256.30 o 
  -3   9   4    21346.88    20467.94    318.95 o 
  -1   9   4    23850.21    22630.26    501.90 o 
   1   9   4    26174.20    24951.42    700.10 o 
   3   9   4    34372.34    33781.40    455.15 o 
   5   9   4    11931.92    11234.41    212.57 o 
   7   9   4    13184.25    11960.86    228.14 o 
   9   9   4    11132.00    10817.69    221.47 o 
  11   9   4    10674.32    10536.58    226.99 o 
  13   9   4     7056.55     7000.84    251.04 o 
  15   9   4     6753.21     7050.42    197.96 o 
  17   9   4     4889.72     5275.58    212.04 o 
 -18  10   4     1500.97     1791.39    249.06 o 
 -16  10   4     2024.35     2488.62    195.88 o 
 -14  10   4     1902.00     2031.26    174.44 o 
 -12  10   4     6000.79     6268.58    161.85 o 
 -10  10   4    15513.39    15211.82    267.98 o 
  -8  10   4     8479.84     8318.60    195.28 o 
  -6  10   4    12656.46    12462.89    177.34 o 
  -4  10   4     2676.09     2694.46     82.69 o 
  -2  10   4     1527.53     1578.11     64.25 o 
   0  10   4     5676.19     5665.42    163.89 o 
   2  10   4    16360.96    15591.68    305.67 o 
   4  10   4    13274.47    12902.43    236.38 o 
   6  10   4     6282.45     5693.43    149.53 o 
   8  10   4     4984.55     4720.10    138.51 o 
  10  10   4     5497.15     5344.56    154.43 o 
  12  10   4     3320.56     3423.03    127.93 o 
  14  10   4     3867.51     4152.55    148.59 o 
  16  10   4     3297.80     3632.22    177.93 o 
 -17  11   4        2.89       10.62     77.14 o 
 -15  11   4        0.48       10.00     67.66 o 
 -13  11   4      458.42      408.27     76.15 o 
 -11  11   4     2931.05     2760.77    132.24 o 
  -9  11   4      211.49      269.70     44.88 o 
  -7  11   4      821.29      843.07     58.40 o 
  -5  11   4     6338.81     6138.28    213.95 o 
  -3  11   4     1489.01     1492.73     66.90 o 
  -1  11   4      397.76      426.23     49.35 o 
   1  11   4      329.79      373.07     49.19 o 
   3  11   4      637.34      749.81     64.13 o 
   5  11   4     1502.18     1371.44     83.93 o 
   7  11   4      477.15      400.92     56.87 o 
   9  11   4      170.54      203.88     52.68 o 
  11  11   4       52.82       60.39     37.38 o 
  13  11   4       22.00       71.80     45.53 o 
  15  11   4        8.31       83.73     62.14 o 
 -16  12   4     1653.90     1819.27    182.18 o 
 -14  12   4      491.91      584.07    111.82 o 
 -12  12   4     2281.95     2573.85    132.30 o 
 -10  12   4     3257.74     3256.03    118.04 o 
  -8  12   4     2605.28     2950.55    125.97 o 
  -6  12   4    12674.67    12351.46    275.60 o 
  -4  12   4     3851.19     3751.16    120.33 o 
  -2  12   4     3371.83     3458.08    113.25 o 
   0  12   4     1210.13     1346.12     80.60 o 
   2  12   4     4947.97     4563.18    134.79 o 
   4  12   4     1321.75     1436.51     88.28 o 
   6  12   4     4379.94     4205.30    230.07 o 
   8  12   4     4150.60     3820.37    133.82 o 
  10  12   4     2524.17     2491.92    154.21 o 
  12  12   4     3573.55     3474.19    138.65 o 
  14  12   4     2222.13     2226.44    129.33 o 
 -15  13   4     5063.82     5268.45    415.96 o 
 -13  13   4     3879.15     3947.92    210.61 o 
 -11  13   4    11232.05    11572.11    288.97 o 
  -9  13   4     5912.56     6242.51    206.53 o 
  -7  13   4    10545.57    10095.01    241.50 o 
  -5  13   4    17038.79    16534.10    342.37 o 
  -3  13   4    16372.96    16262.84    338.98 o 
  -1  13   4    21111.05    21219.46    528.42 o 
   1  13   4     9087.07     8512.23    193.89 o 
   3  13   4     4403.39     4575.06    286.72 o 
   5  13   4     5900.40     5887.91    165.14 o 
   7  13   4     8849.19     8188.76    229.81 o 
   9  13   4     9596.03     8917.99    220.38 o 
  11  13   4     7721.11     7513.38    273.89 o 
  13  13   4     4282.38     4700.91    169.55 o 
 -14  14   4     3317.10     3958.47    327.74 o 
 -12  14   4     6274.92     6616.43    218.25 o 
 -10  14   4     6930.86     6906.03    559.58 o 
  -8  14   4     3281.60     3169.17    262.31 o 
  -6  14   4     9523.22     9635.38    363.12 o 
  -4  14   4     8483.90     8974.65    243.42 o 
  -2  14   4     8161.12     8060.12    362.37 o 
   0  14   4    20793.05    19700.79    398.13 o 
   2  14   4    10850.90    10465.49    235.85 o 
   4  14   4     3793.93     3759.05    133.74 o 
   6  14   4     6933.63     6271.44    177.64 o 
   8  14   4     7785.40     8091.31    210.91 o 
  10  14   4     7552.84     7747.19    212.70 o 
  12  14   4     3663.67     3876.48    285.09 o 
 -13  15   4      245.74       70.76    126.16 o 
 -11  15   4     1188.13     1218.01    140.64 o 
  -9  15   4     1618.95     1636.37    214.15 o 
  -7  15   4       81.27       78.41     49.10 o 
  -5  15   4     1051.63     1130.39    105.06 o 
  -3  15   4     2158.29     2327.49    136.72 o 
  -1  15   4     4268.86     4302.11    197.09 o 
   1  15   4     2627.21     2432.96    143.22 o 
   3  15   4      212.34      301.61     55.64 o 
   5  15   4     1641.09     1577.48    138.49 o 
   7  15   4     2011.79     2064.31    120.49 o 
   9  15   4     2575.70     2628.50    136.45 o 
  11  15   4      481.81      329.88    137.33 o 
 -10  16   4     1853.15     1898.93    241.15 o 
  -8  16   4      760.76      729.03    168.52 o 
  -6  16   4      166.52       30.73     80.54 o 
  -4  16   4      151.51      175.61     67.68 o 
  -2  16   4      783.81      732.91     91.83 o 
   0  16   4      316.32      385.04     79.89 o 
   2  16   4     2109.44     2105.14    143.14 o 
   4  16   4      732.79      780.57    104.38 o 
   6  16   4      771.11      768.38     82.06 o 
   8  16   4      178.75      211.82     97.77 o 
  -7  17   4     4807.36     4932.84    359.40 o 
  -5  17   4     6311.92     6620.78    283.61 o 
  -3  17   4     4116.50     4191.80    195.89 o 
  -1  17   4     2627.50     2853.33    158.92 o 
   1  17   4     7088.62     6778.21    306.25 o 
   3  17   4     8231.52     7721.89    312.39 o 
   5  17   4     5139.38     4890.61    200.94 o 
  -4  18   4     7270.63     7397.86    429.69 o 
  -2  18   4     3425.28     3886.10    358.93 o 
   0  18   4     5598.28     5537.49    257.99 o 
   2  18   4     7624.63     7079.44    415.73 o 
 -21   1   5     1612.62     1724.16    119.27 o 
 -19   1   5     1791.05     2090.79    117.35 o 
 -17   1   5     1409.81     1529.78    109.97 o 
 -15   1   5     4083.07     3986.00    171.23 o 
 -13   1   5     6311.69     5679.35    140.52 o 
 -11   1   5    16413.95    15431.85    395.59 o 
  -9   1   5     6956.46     6351.87    131.76 o 
  -7   1   5    30114.31    31285.47    393.60 o 
  -5   1   5    39302.53    40671.50    435.67 o 
  -3   1   5     6128.59     6361.45     92.09 o 
  -1   1   5    29522.53    32032.74    327.32 o 
   1   1   5    34364.57    38369.41    478.85 o 
   3   1   5     2686.38     2467.95     57.15 o 
   5   1   5     4542.38     3670.73     73.39 o 
   7   1   5     5443.23     5043.65    116.55 o 
   9   1   5     3841.82     3696.51     79.40 o 
  11   1   5    11769.24    11903.05    214.32 o 
  13   1   5     3805.62     3550.47    123.35 o 
  15   1   5     5967.16     6067.67    187.94 o 
  17   1   5     1418.35     1356.64    165.50 o 
 -22   2   5     1046.63     1366.97    130.44 o 
 -20   2   5     4244.43     4276.98    154.84 o 
 -18   2   5     5175.12     5171.84    163.20 o 
 -16   2   5     5274.79     5286.27    149.53 o 
 -14   2   5    10011.68     8995.53    190.11 o 
 -12   2   5    15227.54    15086.64    251.46 o 
 -10   2   5    16143.95    14933.22    237.24 o 
  -8   2   5    25750.52    24754.07    348.93 o 
  -6   2   5    73094.23    79006.48    784.18 o 
  -4   2   5    30010.97    29370.98    287.08 o 
  -2   2   5    56095.27    60283.16    546.69 o 
   0   2   5    35574.97    36762.25    348.22 o 
   2   2   5    35030.32    36373.16    346.86 o 
   4   2   5    25200.84    24481.84    251.46 o 
   6   2   5    78976.04    87319.61    794.00 o 
   8   2   5    15465.17    14621.34    182.50 o 
  10   2   5    10272.41    10039.77    168.61 o 
  12   2   5    14611.02    13998.32    251.64 o 
  14   2   5    14136.73    13983.18    270.94 o 
  16   2   5     7577.35     7148.68    291.58 o 
  18   2   5     3012.89     2982.24    299.34 o 
 -21   3   5     1646.42     1874.40    123.99 o 
 -19   3   5     5066.53     5035.09    172.89 o 
 -17   3   5     4393.57     4299.15    139.85 o 
 -15   3   5     7844.57     7262.64    173.71 o 
 -13   3   5     5966.35     6029.48    258.77 o 
 -11   3   5    12031.79    11221.78    203.74 o 
  -9   3   5    19115.81    19044.85    240.31 o 
  -7   3   5    26904.37    27609.26    314.00 o 
  -5   3   5    16517.76    16203.26    177.92 o 
  -3   3   5     4410.09     3644.97     62.09 o 
  -1   3   5    33320.38    35081.45    335.70 o 
   1   3   5    54018.15    59451.68    599.44 o 
   3   3   5    48651.81    52917.66    545.33 o 
   5   3   5    41617.92    44285.79    461.05 o 
   7   3   5    34430.87    36197.02    408.78 o 
   9   3   5     6106.71     5914.38    169.01 o 
  11   3   5     8399.27     8095.10    174.81 o 
  13   3   5    15453.38    15297.88    273.59 o 
  15   3   5    13525.04    13205.55    343.63 o 
  17   3   5     1742.61     1726.47    121.26 o 
  19   3   5     2881.25     2831.40    313.77 o 
 -20   4   5     1333.38     1359.22    104.71 o 
 -18   4   5     3121.35     2729.90    119.89 o 
 -16   4   5      428.89      451.41    102.83 o 
 -14   4   5      580.22      626.71     62.02 o 
 -12   4   5     1045.55      930.80     65.37 o 
 -10   4   5     3319.93     3237.55    329.72 o 
  -8   4   5      364.04      349.78     22.76 o 
  -6   4   5    16121.21    16717.81    187.88 o 
  -4   4   5     1860.03     2004.58     47.12 o 
  -2   4   5     6195.82     7481.42    100.41 o 
   0   4   5    11547.36    11687.03    178.15 o 
   2   4   5     2284.84     2647.01     60.00 o 
   4   4   5     6289.15     6257.10    113.25 o 
   6   4   5     7131.39     7247.63    122.16 o 
   8   4   5      886.72      962.39     62.30 o 
  10   4   5       34.94       74.95     36.02 o 
  12   4   5     4512.14     4684.61    135.55 o 
  14   4   5     6378.90     6456.60    170.17 o 
  16   4   5       37.64      115.37     45.11 o 
  18   4   5       53.37      175.97    117.78 o 
 -19   5   5       24.52       79.99     56.95 o 
 -17   5   5     1315.54     1253.33     92.99 o 
 -15   5   5     2720.15     2674.34    108.69 o 
 -13   5   5      690.22      770.88     73.27 o 
 -11   5   5     2980.91     2986.86    133.85 o 
  -9   5   5     1469.92     1544.14     59.03 o 
  -7   5   5     8998.75     9218.68    153.56 o 
  -5   5   5     1298.88     1038.76     56.80 o 
  -3   5   5      229.66      248.08     23.42 o 
  -1   5   5    12638.45    13136.96    152.62 o 
   1   5   5    11351.21    12416.47    165.27 o 
   3   5   5     5210.26     5653.78    120.73 o 
   5   5   5     6045.05     5797.25    129.44 o 
   7   5   5     5305.67     5211.29    139.90 o 
   9   5   5     1511.98     1550.86     80.65 o 
  11   5   5     3731.65     3284.19    113.24 o 
  13   5   5      525.10      556.50     61.92 o 
  15   5   5     3483.30     3613.49    153.86 o 
  17   5   5     1510.17     1574.02    123.77 o 
 -20   6   5     5275.08     5759.54    273.54 o 
 -18   6   5     2900.32     2961.37    151.05 o 
 -16   6   5     3466.86     3668.91    130.38 o 
 -14   6   5    10881.61    10735.95    219.86 o 
 -12   6   5     7308.86     6580.83    155.99 o 
 -10   6   5    11411.26    11487.64    181.52 o 
  -8   6   5    13022.56    12914.02    168.68 o 
  -6   6   5    31622.99    33059.14    339.89 o 
  -4   6   5    10826.57    10652.10    140.07 o 
  -2   6   5    37617.30    40223.26    392.55 o 
   0   6   5    28396.50    26792.38    307.12 o 
   2   6   5    11832.39    11167.80    189.25 o 
   4   6   5    27647.63    27783.63    378.01 o 
   6   6   5    20176.33    19888.35    320.18 o 
   8   6   5    10307.79     9986.63    243.51 o 
  10   6   5    37083.79    36995.57    510.45 o 
  12   6   5    15481.12    14974.82    277.42 o 
  14   6   5     4712.16     4929.49    154.68 o 
  16   6   5     5092.75     5289.10    191.30 o 
  18   6   5     3008.40     3704.75    353.34 o 
 -19   7   5     4242.27     4410.73    184.38 o 
 -17   7   5     2111.79     2568.74    148.76 o 
 -15   7   5    15893.46    15559.96    288.16 o 
 -13   7   5    16261.30    16344.33    284.85 o 
 -11   7   5     4280.50     4020.31    118.15 o 
  -9   7   5    10258.52     9737.40    163.59 o 
  -7   7   5    23241.79    22962.46    272.21 o 
  -5   7   5    24874.31    24960.80    273.82 o 
  -3   7   5    19980.04    19453.84    221.46 o 
  -1   7   5    49654.07    53181.79    507.07 o 
   1   7   5    27832.57    28567.90    384.27 o 
   3   7   5    16165.90    15499.04    491.36 o 
   5   7   5    15919.07    15322.34    252.43 o 
   7   7   5    30795.86    30156.21    425.04 o 
   9   7   5    30172.11    28540.25    530.98 o 
  11   7   5    11820.87    11895.94    256.68 o 
  13   7   5     3518.00     3456.92    168.52 o 
  15   7   5     5341.66     5467.68    168.74 o 
  17   7   5     4349.75     4452.61    242.88 o 
 -18   8   5     2099.71     2440.31    156.10 o 
 -16   8   5     1067.49     1373.22    120.45 o 
 -14   8   5     8219.03     8044.99    226.09 o 
 -12   8   5     7117.28     7283.52    172.14 o 
 -10   8   5     6954.09     6324.38    132.28 o 
  -8   8   5     5163.14     4823.07    116.78 o 
  -6   8   5     6938.26     6888.08    116.02 o 
  -4   8   5     5656.78     5655.45    104.74 o 
  -2   8   5     7855.86     7572.34    181.60 o 
   0   8   5    16314.59    16437.17    258.35 o 
   2   8   5     5876.14     5547.01    270.89 o 
   4   8   5    10206.66     9855.15    191.15 o 
   6   8   5     9292.25     9036.88    187.27 o 
   8   8   5     2128.03     2202.22    145.48 o 
  10   8   5      644.81      689.56     66.12 o 
  12   8   5     2560.82     2741.31    115.83 o 
  14   8   5     2821.25     2747.24    122.99 o 
  16   8   5      976.00     1181.03    117.73 o 
 -19   9   5       81.67      -22.35    109.40 o 
 -17   9   5      154.97      150.26     63.78 o 
 -15   9   5      121.43       51.78     47.17 o 
 -13   9   5       72.68       85.82     51.10 o 
 -11   9   5     2270.70     2079.26     81.88 o 
  -9   9   5     1816.80     1903.96     75.09 o 
  -7   9   5     4817.12     4278.99     92.96 o 
  -5   9   5      176.11      193.78     31.91 o 
  -3   9   5     2185.84     2186.51     61.80 o 
  -1   9   5      137.38      176.60     32.94 o 
   1   9   5       70.70       85.58     26.98 o 
   3   9   5      312.75      261.63     40.06 o 
   5   9   5      163.88      196.88     37.73 o 
   7   9   5     3845.53     3549.41    116.89 o 
   9   9   5      314.79      360.97     48.23 o 
  11   9   5        5.21       -7.25     31.46 o 
  13   9   5       21.08       60.69     42.89 o 
  15   9   5        5.75       -4.69     46.00 o 
 -18  10   5     1483.96     1745.32    179.62 o 
 -16  10   5     4301.28     4920.41    190.25 o 
 -14  10   5     4989.93     4886.68    242.59 o 
 -12  10   5     2783.41     2695.20    129.57 o 
 -10  10   5    17682.42    17313.54    293.36 o 
  -8  10   5     8235.95     8078.58    161.27 o 
  -6  10   5     4400.50     4412.63     96.81 o 
  -4  10   5     2550.11     2477.73     79.02 o 
  -2  10   5    13190.48    12951.88    249.45 o 
   0  10   5    16320.32    16174.03    270.24 o 
   2  10   5     7211.04     7398.69    167.32 o 
   4  10   5     8143.53     7502.97    172.85 o 
   6  10   5     7317.43     7148.77    172.54 o 
   8  10   5     6041.37     5582.97    155.24 o 
  10  10   5     5228.73     5164.21    155.31 o 
  12  10   5     2568.19     2599.77    122.22 o 
  14  10   5     2354.58     2618.46    134.36 o 
  16  10   5     1946.53     2259.54    191.85 o 
 -17  11   5     3049.85     3466.20    227.42 o 
 -15  11   5     6528.28     6812.97    223.74 o 
 -13  11   5     5040.29     5487.88    189.86 o 
 -11  11   5     7527.82     7759.96    186.05 o 
  -9  11   5    16799.04    16815.11    290.40 o 
  -7  11   5    19555.44    19073.83    248.49 o 
  -5  11   5    30678.29    30948.05    437.05 o 
  -3  11   5    15196.91    15176.59    262.74 o 
  -1  11   5    18051.30    18189.19    299.76 o 
   1  11   5    16698.54    16309.69    280.60 o 
   3  11   5    10946.84    10134.93    210.52 o 
   5  11   5    10576.19     9870.33    212.70 o 
   7  11   5    13044.54    12828.71    255.70 o 
   9  11   5     8005.03     7794.56    195.63 o 
  11  11   5     7543.03     7341.53    219.52 o 
  13  11   5     7327.96     7300.55    304.86 o 
  15  11   5     3887.14     4135.07    184.54 o 
 -16  12   5     1931.92     2128.70    193.59 o 
 -14  12   5     4269.81     4524.43    235.56 o 
 -12  12   5     4053.56     3921.41    219.06 o 
 -10  12   5     6728.28     6448.00    169.79 o 
  -8  12   5     4835.00     4856.75    165.20 o 
  -6  12   5     5404.98     5227.61    167.78 o 
  -4  12   5    16030.08    15989.41    278.98 o 
  -2  12   5    15059.58    14453.12    262.84 o 
   0  12   5    12451.50    12915.21    246.64 o 
   2  12   5    12098.62    11932.11    237.37 o 
   4  12   5     3846.52     3597.93    124.79 o 
   6  12   5     7732.07     7380.91    187.93 o 
   8  12   5     7741.71     7542.70    197.77 o 
  10  12   5     5197.84     5144.53    163.76 o 
  12  12   5     4818.64     4841.13    167.49 o 
  14  12   5     1785.72     2068.06    177.78 o 
 -15  13   5      488.52      616.45    364.05 o 
 -13  13   5      726.13     1020.29    135.53 o 
 -11  13   5       57.45      157.00     47.57 o 
  -9  13   5      240.70      259.03     57.42 o 
  -7  13   5      316.92      338.65    141.29 o 
  -5  13   5       22.56       82.08     42.07 o 
  -3  13   5      244.66      274.21     47.68 o 
  -1  13   5      601.33      562.79     61.24 o 
   1  13   5     1942.18     1865.24    104.42 o 
   3  13   5      103.07      128.87     39.96 o 
   5  13   5      495.86      547.81     71.99 o 
   7  13   5     1541.58     1652.53    104.03 o 
   9  13   5      862.73      783.34     80.32 o 
  11  13   5      334.22      369.55     66.01 o 
  13  13   5       17.00       19.76    188.31 o 
 -14  14   5     2765.72     3306.28    215.49 o 
 -12  14   5      958.26     1369.15    222.99 o 
 -10  14   5     1009.15     1135.08    104.96 o 
  -8  14   5     2128.63     2078.18    158.46 o 
  -6  14   5     3363.66     3278.54    144.81 o 
  -4  14   5     2869.68     3019.11    252.84 o 
  -2  14   5     4344.62     4228.44    204.10 o 
   0  14   5     1486.19     1593.70    128.54 o 
   2  14   5     3215.81     3222.82    160.29 o 
   4  14   5     2878.94     2801.63    119.99 o 
   6  14   5     1138.41     1123.23     96.26 o 
   8  14   5     1554.89     1358.23    103.68 o 
  10  14   5      748.88      926.41     92.01 o 
 -11  15   5     5604.13     6142.77    364.52 o 
  -9  15   5     6612.78     6668.34    335.42 o 
  -7  15   5     5805.44     6189.52    318.20 o 
  -5  15   5     5080.94     5065.84    186.64 o 
  -3  15   5     8556.33     8939.93    444.89 o 
  -1  15   5    10910.22    11254.31    299.21 o 
   1  15   5     6699.82     6611.73    218.24 o 
   3  15   5     6176.96     6154.66    270.06 o 
   5  15   5     6811.86     6993.08    196.33 o 
   7  15   5     7246.06     6740.99    206.69 o 
   9  15   5     3974.44     3693.48    196.81 o 
  -8  16   5     5393.85     6010.56    378.48 o 
  -6  16   5     3792.13     3957.95    187.73 o 
  -4  16   5     5410.34     5328.69    198.99 o 
  -2  16   5     8885.43     8680.96    259.71 o 
   0  16   5     6248.79     6773.67    240.72 o 
   2  16   5     6515.92     6781.87    250.31 o 
   4  16   5     5343.31     5733.70    178.99 o 
   6  16   5     7960.08     8277.46    223.80 o 
   8  16   5     4814.76     4833.22    240.47 o 
  -7  17   5     1029.14     1009.75    205.30 o 
  -5  17   5     1452.63     1484.42    127.92 o 
  -3  17   5     1676.45     1731.18    186.28 o 
  -1  17   5     1545.40     1554.48    132.05 o 
   1  17   5     1642.34     1616.75    135.96 o 
   3  17   5     1028.05     1100.57    113.27 o 
   5  17   5     2278.66     2672.65    293.29 o 
 -22   0   6     4058.99     3782.96    322.15 o 
 -20   0   6     2505.40     2816.32    186.25 o 
 -18   0   6     2234.22     2399.28    253.49 o 
 -16   0   6     6633.74     6387.98    388.26 o 
 -14   0   6     9825.27     9004.12    271.89 o 
 -12   0   6     1889.44     1824.72    115.27 o 
 -10   0   6    37390.17    30691.04    581.50 o 
  -8   0   6    53132.43    53840.20    905.55 o 
  -6   0   6    35209.82    36076.52    493.43 o 
  -4   0   6    29799.42    29493.53    412.52 o 
  -2   0   6    44463.35    47160.58    767.28 o 
   0   0   6    17063.29    15884.14    248.09 o 
   2   0   6   166586.56   193092.19   2367.77 o 
   4   0   6    48420.34    48785.17    657.56 o 
   6   0   6     5026.69     4319.86    114.41 o 
   8   0   6    31718.06    33256.30    521.62 o 
  10   0   6    16420.11    15689.69    331.63 o 
  12   0   6     9819.44     9742.51    285.39 o 
  14   0   6     2697.33     2861.66    230.91 o 
  16   0   6    10700.85    10493.69    458.55 o 
  18   0   6     3632.04     3432.88    269.55 o 
 -21   1   6     1752.90     2059.74    128.86 o 
 -19   1   6     1434.04     1710.86    110.92 o 
 -17   1   6     2309.15     2378.13    145.75 o 
 -15   1   6     8024.91     7794.48    182.03 o 
 -13   1   6     3468.98     3181.54    127.80 o 
 -11   1   6     8037.01     7456.52    158.51 o 
  -9   1   6    32932.41    33221.16    432.47 o 
  -7   1   6    12930.66    12314.48    165.06 o 
  -5   1   6    16902.59    16426.43    202.35 o 
  -3   1   6    15057.56    16175.45    177.59 o 
  -1   1   6     9215.04     9009.50    114.37 o 
   1   1   6    20682.22    20163.26    234.48 o 
   3   1   6    48409.30    53785.45    503.78 o 
   5   1   6     7904.97     7200.92    106.89 o 
   7   1   6    15175.19    15655.96    420.81 o 
   9   1   6    14028.34    13412.39    224.52 o 
  11   1   6    11064.26    10901.93    184.86 o 
  13   1   6     1767.28     1630.53    232.79 o 
  15   1   6     5211.34     5013.39    290.01 o 
  17   1   6     4594.47     4458.92    297.94 o 
 -20   2   6       68.87       85.35     64.43 o 
 -18   2   6       50.66       73.73     40.75 o 
 -16   2   6      637.88      636.27     64.33 o 
 -14   2   6      159.64      129.90     39.61 o 
 -12   2   6        4.80       11.85     24.48 o 
 -10   2   6     7540.40     7176.03    354.92 o 
  -8   2   6     8560.60     8983.59    136.47 o 
  -6   2   6     1118.11     1462.98     41.04 o 
  -4   2   6      402.47      555.88     27.08 o 
  -2   2   6    11774.51    13457.13    163.50 o 
   0   2   6     3348.13     4073.77     79.82 o 
   2   2   6     3951.46     4376.55     71.85 o 
   4   2   6     6008.79     6859.10     99.97 o 
   6   2   6      466.24      502.66     36.56 o 
   8   2   6      228.90      323.35     34.56 o 
  10   2   6     2083.21     2134.87     75.15 o 
  12   2   6        6.64       55.39     31.41 o 
  14   2   6      692.49      778.37     82.66 o 
  16   2   6      741.32      631.85     81.36 o 
  18   2   6        5.19      113.59     95.90 o 
 -21   3   6      168.80      248.53     65.25 o 
 -19   3   6     1815.42     1715.54    120.49 o 
 -17   3   6     1316.30     1324.54     93.26 o 
 -15   3   6     2544.06     2605.74    106.50 o 
 -13   3   6     2034.56     1857.68     87.17 o 
 -11   3   6     6333.59     6316.93    144.70 o 
  -9   3   6     2865.70     2771.71     87.22 o 
  -7   3   6      208.49      390.00     22.73 o 
  -5   3   6    13918.92    13926.60    162.47 o 
  -3   3   6    36265.36    40819.16    392.00 o 
  -1   3   6    27676.10    30434.76    332.94 o 
   1   3   6      165.23      129.31     15.31 o 
   3   3   6     4982.04     4916.07     92.14 o 
   5   3   6     7031.13     6794.04    128.54 o 
   7   3   6     6854.35     7056.18    128.20 o 
   9   3   6      445.98      427.38     46.66 o 
  11   3   6     8655.25     8958.73    275.00 o 
  13   3   6     3322.28     3127.63    146.95 o 
  15   3   6      800.13      987.48     95.62 o 
  17   3   6     1893.40     1599.59    127.72 o 
 -20   4   6     2002.70     2209.21    148.23 o 
 -18   4   6     7583.41     7094.69    193.77 o 
 -16   4   6     6091.90     6389.17    196.24 o 
 -14   4   6     7484.26     7220.05    171.97 o 
 -12   4   6     7603.75     7173.12    162.46 o 
 -10   4   6    25287.13    25063.28    356.75 o 
  -8   4   6    16024.53    15195.57    206.94 o 
  -6   4   6    18461.02    18895.51    210.93 o 
  -4   4   6    18418.75    17599.36    197.61 o 
  -2   4   6    22886.14    21602.95    229.81 o 
   0   4   6    17140.44    16442.46    182.39 o 
   2   4   6    33855.38    35229.07    387.40 o 
   4   4   6    25085.63    24850.64    295.45 o 
   6   4   6    20197.58    19977.75    501.64 o 
   8   4   6     8265.17     7373.99    202.97 o 
  10   4   6    11027.39    11237.91    218.92 o 
  12   4   6    21773.48    20920.51    468.01 o 
  14   4   6     4376.48     4425.39    222.68 o 
  16   4   6     6232.64     6351.47    212.31 o 
  18   4   6     3307.47     3659.57    216.71 o 
 -21   5   6     1391.62     2016.24    261.63 o 
 -19   5   6     6670.16     6671.67    202.12 o 
 -17   5   6     9849.88     9540.83    221.85 o 
 -15   5   6     5493.04     5064.47    151.69 o 
 -13   5   6     8147.31     7849.48    179.24 o 
 -11   5   6    10971.30    11016.95    291.49 o 
  -9   5   6    19177.85    17620.76    304.59 o 
  -7   5   6     9395.84     8988.70    126.65 o 
  -5   5   6    20817.37    21534.67    236.82 o 
  -3   5   6    52370.17    54965.27    518.87 o 
  -1   5   6    26046.59    25595.24    266.24 o 
   1   5   6    19398.20    19146.77    236.98 o 
   3   5   6    38123.41    38852.77    427.19 o 
   5   5   6    16403.29    15468.75    248.81 o 
   7   5   6     6301.13     6210.24    146.50 o 
   9   5   6     8707.21     8490.98    183.81 o 
  11   5   6    31893.95    32208.58    558.86 o 
  13   5   6    10764.09    10574.88    266.60 o 
  15   5   6     6331.90     6617.25    261.35 o 
  17   5   6     4787.21     4923.55    195.01 o 
 -20   6   6      182.02      243.09     75.46 o 
 -18   6   6     1746.42     1741.86    112.28 o 
 -16   6   6     4602.48     4517.89    146.84 o 
 -14   6   6     4157.78     3968.30    128.47 o 
 -12   6   6     1891.01     1919.93     98.51 o 
 -10   6   6     2698.90     2715.75     94.31 o 
  -8   6   6     3753.28     3707.31     90.02 o 
  -6   6   6     1588.35     1377.43     48.18 o 
  -4   6   6    16309.44    17559.40    204.81 o 
  -2   6   6    12822.75    13798.51    167.63 o 
   0   6   6    13004.03    12939.95    228.97 o 
   2   6   6     8797.16     9026.05    169.81 o 
   4   6   6     4676.36     4762.24    137.88 o 
   6   6   6      673.32      708.83     57.87 o 
   8   6   6     1683.63     1724.81    116.05 o 
  10   6   6    20238.65    19840.78    328.93 o 
  12   6   6     4009.81     4010.04    134.45 o 
  14   6   6     1497.29     1465.83    106.84 o 
  16   6   6     2743.09     3087.44    136.36 o 
 -19   7   6      452.61      464.98    106.64 o 
 -17   7   6       27.57       62.82     54.53 o 
 -15   7   6     2090.96     2216.52    111.81 o 
 -13   7   6      237.53      340.37     50.15 o 
 -11   7   6      135.28       61.21     38.30 o 
  -9   7   6     1075.78     1055.52     63.82 o 
  -7   7   6      882.61      973.42     48.51 o 
  -5   7   6      553.55      636.51     37.35 o 
  -3   7   6      677.06      701.05     36.77 o 
  -1   7   6      161.29      183.19     24.11 o 
   1   7   6       32.42       12.23     20.72 o 
   3   7   6     1905.43     1888.21     75.15 o 
   5   7   6      362.71      414.83     57.32 o 
   7   7   6     2964.03     2805.86    101.74 o 
   9   7   6      978.82      981.09     74.73 o 
  11   7   6       69.84       69.86     45.87 o 
  13   7   6      265.36      199.30     49.56 o 
  15   7   6     1030.39     1041.89     92.33 o 
  17   7   6      415.59      384.78    103.35 o 
 -18   8   6     1709.41     1831.43    142.78 o 
 -16   8   6     2743.41     3167.49    272.12 o 
 -14   8   6    15454.55    14956.33    281.17 o 
 -12   8   6    13811.57    13502.24    289.61 o 
 -10   8   6     8546.25     8548.31    160.15 o 
  -8   8   6     4988.89     5235.70    115.53 o 
  -6   8   6    12755.79    12654.29    173.82 o 
  -4   8   6    18930.02    19107.13    228.35 o 
  -2   8   6    12988.37    12686.10    625.41 o 
   0   8   6    13617.28    13476.90    245.86 o 
   2   8   6     4564.38     4587.01    278.39 o 
   4   8   6     5317.42     5141.09    142.05 o 
   6   8   6    38353.70    36779.27    506.09 o 
   8   8   6    25364.50    23306.95    369.21 o 
  10   8   6     7770.48     7637.69    214.10 o 
  12   8   6     3743.02     3633.86    184.52 o 
  14   8   6     3525.44     3363.58    147.83 o 
  16   8   6     6440.82     6562.52    200.75 o 
 -19   9   6     2615.14     2850.95    281.65 o 
 -17   9   6     3563.76     3771.20    173.30 o 
 -15   9   6     3167.72     3137.83    150.51 o 
 -13   9   6     9058.61     8917.40    320.18 o 
 -11   9   6    16724.38    16403.17    286.18 o 
  -9   9   6    31964.47    31822.09    444.17 o 
  -7   9   6    16855.60    16899.30    279.88 o 
  -5   9   6    15972.28    16041.19    208.13 o 
  -3   9   6    29419.43    29521.62    409.95 o 
  -1   9   6    18848.04    18893.13    297.27 o 
   1   9   6    14210.87    14075.22    292.70 o 
   3   9   6    27275.08    26175.08    391.82 o 
   5   9   6    41624.53    40247.61    545.38 o 
   7   9   6    26926.18    25967.26    505.03 o 
   9   9   6     9761.49     9621.07    215.96 o 
  11   9   6     9132.58     8694.00    212.56 o 
  13   9   6     4505.85     4177.91    150.67 o 
  15   9   6     7469.16     7473.54    214.08 o 
 -18  10   6     1330.36     1336.70    161.30 o 
 -16  10   6     1984.72     2149.79    147.08 o 
 -14  10   6     2307.99     2364.45    267.74 o 
 -12  10   6     1164.23     1353.04    107.52 o 
 -10  10   6     3032.74     3248.49    133.05 o 
  -8  10   6    13756.60    13595.61    216.87 o 
  -6  10   6    10891.64    10608.68    176.41 o 
  -4  10   6    10868.69    10685.31    208.03 o 
  -2  10   6    12286.39    12222.77    244.72 o 
   0  10   6     9404.05     9377.86    193.83 o 
   2  10   6    14836.17    14156.47    255.26 o 
   4  10   6    11446.81    10664.47    241.50 o 
   6  10   6     6046.56     5617.88    154.60 o 
   8  10   6     5990.94     6052.41    167.72 o 
  10  10   6     4569.05     4694.96    151.76 o 
  12  10   6     1296.42     1590.00    107.03 o 
  14  10   6     3390.96     3425.45    150.18 o 
 -17  11   6        0.32        2.78     78.98 o 
 -15  11   6       45.40       34.13     54.74 o 
 -13  11   6       38.06       36.34     52.77 o 
 -11  11   6      231.12      223.89     57.75 o 
  -9  11   6      170.56      146.25     39.96 o 
  -7  11   6        7.66       23.58     28.96 o 
  -5  11   6       30.04       80.42     30.73 o 
  -3  11   6      108.10      139.72     38.30 o 
  -1  11   6       57.67      137.94     44.35 o 
   1  11   6       19.63       38.34     30.15 o 
   3  11   6      351.99      330.41     47.99 o 
   5  11   6      474.21      542.59     59.54 o 
   7  11   6       63.50       86.48     36.46 o 
   9  11   6        1.31       63.71     39.83 o 
  11  11   6       50.48       -3.12     39.80 o 
  13  11   6       34.83       64.06     52.23 o 
 -16  12   6     1073.54     1444.37    171.20 o 
 -14  12   6     1158.63     1164.19    112.77 o 
 -12  12   6     2281.44     2776.20    139.94 o 
 -10  12   6     2226.45     2181.73    127.45 o 
  -8  12   6     1973.93     2294.15    145.10 o 
  -6  12   6     4702.00     5124.07    142.27 o 
  -4  12   6     9703.54     9711.41    207.57 o 
  -2  12   6    11306.31    11072.79    227.06 o 
   0  12   6     8633.32     8405.98    208.98 o 
   2  12   6     6546.37     6664.50    172.51 o 
   4  12   6     4881.14     4644.87    145.84 o 
   6  12   6     3806.11     3837.72    155.09 o 
   8  12   6     1238.59     1129.73     87.70 o 
  10  12   6     2928.37     3370.33    151.99 o 
  12  12   6     4772.80     4562.20    167.92 o 
 -15  13   6     4233.53     5163.71    289.56 o 
 -13  13   6     5311.41     5188.22    236.84 o 
 -11  13   6     4857.99     5675.11    399.66 o 
  -9  13   6     5496.68     5792.07    566.33 o 
  -7  13   6     6248.01     6274.06    340.77 o 
  -5  13   6    12974.49    12938.53    299.81 o 
  -3  13   6    16152.24    16279.37    492.60 o 
  -1  13   6    14252.69    14380.48    275.99 o 
   1  13   6     9559.36     9188.16    212.90 o 
   3  13   6    10680.76    10084.77    255.00 o 
   5  13   6     8842.47     8765.47    214.52 o 
   7  13   6     6910.43     6724.84    190.16 o 
   9  13   6     7786.41     7596.42    210.43 o 
  11  13   6     6600.51     6720.29    203.92 o 
 -12  14   6     4462.97     4359.30    309.12 o 
 -10  14   6     4791.30     4803.69    320.99 o 
  -8  14   6     2840.73     2931.10    290.26 o 
  -6  14   6     4080.08     4142.54    165.84 o 
  -4  14   6    10532.39    10764.71    277.83 o 
  -2  14   6    15548.89    15646.14    297.76 o 
   0  14   6     4869.61     4698.08    151.37 o 
   2  14   6     3994.78     4069.28    141.19 o 
   4  14   6     6446.58     6240.29    181.44 o 
   6  14   6     6258.56     6123.47    184.33 o 
   8  14   6     6291.26     6029.97    288.16 o 
  10  14   6     3557.87     3591.14    162.89 o 
  -9  15   6      658.71      748.73    175.28 o 
  -7  15   6       34.20       84.03     65.86 o 
  -5  15   6      565.48      598.39    104.53 o 
  -3  15   6     3050.70     3023.72    151.24 o 
  -1  15   6     1031.59     1159.72    111.57 o 
   1  15   6      104.35      199.27     51.49 o 
   3  15   6      895.83      932.59     84.25 o 
   5  15   6      918.62      988.79     98.51 o 
   7  15   6      693.09      816.57     84.48 o 
   9  15   6      342.80      307.16     87.95 o 
  -8  16   6     1565.45     1630.74    203.67 o 
  -6  16   6     1781.73     1763.32    170.03 o 
  -4  16   6       16.67       -1.67     50.71 o 
  -2  16   6      528.64      668.36     92.75 o 
   0  16   6     1532.72     1657.62    144.69 o 
   2  16   6     1777.97     1812.27    138.72 o 
   4  16   6     1463.78     1731.16    116.41 o 
   6  16   6      314.24      244.09     55.95 o 
  -5  17   6     3852.23     4011.39    230.67 o 
  -3  17   6     1564.08     1633.67    136.48 o 
  -1  17   6     4819.93     5084.09    205.90 o 
   1  17   6     3510.50     3548.66    175.50 o 
   3  17   6     5237.54     4402.13    336.12 o 
 -21   1   7     1187.53     1230.81    104.29 o 
 -19   1   7     2365.41     2454.75    129.99 o 
 -17   1   7     2883.45     2633.43    121.25 o 
 -15   1   7     3077.97     3032.29    142.52 o 
 -13   1   7     6047.28     5597.06    145.80 o 
 -11   1   7     1102.68     1001.74     67.25 o 
  -9   1   7     4317.29     3788.85    178.60 o 
  -7   1   7     7488.63     7467.54    121.01 o 
  -5   1   7    14478.96    15156.80    201.26 o 
  -3   1   7     2259.10     1935.00     48.41 o 
  -1   1   7    32386.23    37120.63    363.75 o 
   1   1   7    24651.37    25663.16    294.44 o 
   3   1   7    11253.52    11662.40    162.40 o 
   5   1   7    11187.15    11976.61    168.45 o 
   7   1   7    16659.05    16873.90    257.83 o 
   9   1   7     9907.88    10116.24    190.59 o 
  11   1   7     3938.32     3810.40    130.49 o 
  13   1   7     4590.56     4680.09    166.52 o 
  15   1   7     2429.09     2460.74    157.69 o 
  17   1   7     1890.31     1823.73    156.52 o 
 -20   2   7     3603.79     3647.90    150.77 o 
 -18   2   7     6671.76     6287.45    313.50 o 
 -16   2   7     2400.51     2312.49    144.03 o 
 -14   2   7    10061.90     9219.72    200.59 o 
 -12   2   7    23156.84    22703.53    345.09 o 
 -10   2   7    19555.30    18608.76    288.39 o 
  -8   2   7    16808.85    15162.57    240.28 o 
  -6   2   7    23960.36    24653.69    260.00 o 
  -4   2   7    21053.55    21030.50    227.77 o 
  -2   2   7    59765.29    64616.51    597.37 o 
   0   2   7    57625.98    62819.29    582.43 o 
   2   2   7    26639.90    25724.85    269.83 o 
   4   2   7    33478.13    35877.36    361.45 o 
   6   2   7    14221.10    14140.71    203.01 o 
   8   2   7    30923.06    31282.50    379.39 o 
  10   2   7     8004.70     7751.18    172.45 o 
  12   2   7    13251.53    13112.45    295.83 o 
  14   2   7     8571.37     8340.85    235.24 o 
  16   2   7     3675.72     3509.14    158.92 o 
  18   2   7     3237.69     2933.82    255.58 o 
 -21   3   7     2716.27     2702.57    165.63 o 
 -19   3   7     4753.07     4774.47    162.63 o 
 -17   3   7     3716.81     3358.89    130.37 o 
 -15   3   7     2340.89     2385.02    105.37 o 
 -13   3   7    11445.42    10483.13    216.10 o 
 -11   3   7    16559.89    16053.81    267.38 o 
  -9   3   7    26370.67    25074.44    355.56 o 
  -7   3   7    37354.16    39914.45    489.00 o 
  -5   3   7    19777.68    19238.48    214.70 o 
  -3   3   7    14791.83    14581.86    172.74 o 
  -1   3   7    32330.51    33839.96    337.93 o 
   1   3   7    18768.07    18505.72    206.27 o 
   3   3   7    29094.74    30941.97    355.86 o 
   5   3   7    11178.68    11101.95    169.52 o 
   7   3   7    19962.88    19795.31    339.74 o 
   9   3   7     8855.04     8805.66    185.96 o 
  11   3   7    10229.98    10117.62    211.64 o 
  13   3   7    12333.67    12714.88    300.33 o 
  15   3   7     4078.27     4333.96    172.28 o 
  17   3   7     2481.95     2440.27    150.51 o 
 -20   4   7     1203.99     1192.95    103.46 o 
 -18   4   7     1018.27     1038.20     93.28 o 
 -16   4   7      137.73      128.86     43.25 o 
 -14   4   7      709.92      781.80     68.70 o 
 -12   4   7     3171.08     3006.56    107.24 o 
 -10   4   7     1617.87     1551.09     77.70 o 
  -8   4   7     5003.31     5036.74    103.74 o 
  -6   4   7     1652.45     1580.93     47.13 o 
  -4   4   7      314.03      433.60     29.15 o 
  -2   4   7     2693.45     2844.22     62.04 o 
   0   4   7    10246.54     9697.19    141.55 o 
   2   4   7     2943.06     2963.67     75.98 o 
   4   4   7       89.10       81.69     19.93 o 
   6   4   7     5003.98     4861.01    146.35 o 
   8   4   7      379.94      477.21     63.10 o 
  10   4   7     1593.73     1641.53     89.39 o 
  12   4   7     6035.52     6013.79    164.62 o 
  14   4   7      699.95      543.77     79.56 o 
  16   4   7      878.92     1058.23    108.56 o 
 -19   5   7     1280.23     1251.62    103.99 o 
 -17   5   7     1524.81     1576.11    104.36 o 
 -15   5   7      423.00      537.71     63.47 o 
 -13   5   7     2339.06     2194.06     97.11 o 
 -11   5   7     1864.91     1745.12     85.79 o 
  -9   5   7     2879.83     2882.56     95.24 o 
  -7   5   7     9627.07    10080.71    271.10 o 
  -5   5   7    18817.72    19360.86    222.24 o 
  -3   5   7      137.69      119.78     18.93 o 
  -1   5   7     2791.21     2635.23     59.15 o 
   1   5   7     3913.11     3893.70    102.46 o 
   3   5   7     8615.51     8522.26    197.45 o 
   5   5   7     4184.41     3928.82    112.20 o 
   7   5   7     2760.66     2576.65    131.84 o 
   9   5   7     3947.84     3881.44    129.83 o 
  11   5   7     1445.94     1426.57     90.66 o 
  13   5   7     1805.39     1793.75    105.35 o 
  15   5   7      261.00      297.83     67.87 o 
  17   5   7      407.44      413.80    125.87 o 
 -20   6   7      967.20     1035.80    181.28 o 
 -18   6   7     6197.67     6064.69    183.52 o 
 -16   6   7    10040.36     9820.30    226.06 o 
 -14   6   7     8031.35     7943.64    190.48 o 
 -12   6   7     9887.20     9215.85    197.47 o 
 -10   6   7    13191.43    13218.36    273.85 o 
  -8   6   7    11781.06    11810.35    187.02 o 
  -6   6   7    24988.40    23998.67    374.79 o 
  -4   6   7    23135.69    22373.49    392.20 o 
  -2   6   7    11282.45    11606.23    151.80 o 
   0   6   7    20769.35    20824.29    485.57 o 
   2   6   7    34183.63    32075.59   1201.10 o 
   4   6   7    14118.99    14089.85    240.96 o 
   6   6   7    10337.97     9794.58    221.11 o 
   8   6   7    19908.97    18845.01    313.56 o 
  10   6   7     4551.56     4223.46    135.72 o 
  12   6   7     9418.58     9220.92    217.22 o 
  14   6   7     8253.23     7702.81    309.03 o 
  16   6   7     6470.63     6649.21    232.07 o 
 -19   7   7      516.94      755.95    101.85 o 
 -17   7   7     3435.51     3464.02    167.70 o 
 -15   7   7     8222.06     8022.22    210.52 o 
 -13   7   7    15757.59    14395.45    269.52 o 
 -11   7   7    11160.81    11158.39    220.16 o 
  -9   7   7     5300.18     4841.84    160.93 o 
  -7   7   7    20797.32    20602.92    273.07 o 
  -5   7   7    26611.01    27421.22    301.97 o 
  -3   7   7    17744.49    17318.77    208.44 o 
  -1   7   7    20319.52    20007.21    393.21 o 
   1   7   7    27325.55    27553.13    387.02 o 
   3   7   7    16264.83    15940.25    264.42 o 
   5   7   7     1873.22     1915.51     88.92 o 
   7   7   7    33624.52    33688.89    478.05 o 
   9   7   7    13367.81    12885.80    254.29 o 
  11   7   7     6926.27     6988.47    234.71 o 
  13   7   7     7284.50     7222.73    197.19 o 
  15   7   7     5695.79     6061.15    216.97 o 
 -18   8   7     1226.88     1232.87    175.70 o 
 -16   8   7      236.83      292.90     76.50 o 
 -14   8   7       74.38      129.10     46.27 o 
 -12   8   7     3625.80     3560.44    121.67 o 
 -10   8   7     4151.20     3995.95    122.63 o 
  -8   8   7     3315.11     3257.51     92.17 o 
  -6   8   7     6370.07     6264.42    135.80 o 
  -4   8   7     6216.53     5957.35    119.88 o 
  -2   8   7     5300.17     5458.67    152.14 o 
   0   8   7     5297.22     5319.98    133.27 o 
   2   8   7     5750.57     5352.67    136.25 o 
   4   8   7     2108.87     2044.35     85.65 o 
   6   8   7    15948.91    15223.12    313.66 o 
   8   8   7     6319.93     5803.12    159.70 o 
  10   8   7     1776.17     1975.40    108.84 o 
  12   8   7     7077.36     7130.20    195.33 o 
  14   8   7     1492.57     1597.51    111.57 o 
 -17   9   7       23.27       64.71     64.54 o 
 -15   9   7        1.61      -28.12     47.32 o 
 -13   9   7     1516.74     1395.78     92.89 o 
 -11   9   7      467.91      549.15     60.70 o 
  -9   9   7        9.25       47.79     25.62 o 
  -7   9   7      753.72      845.44     55.35 o 
  -5   9   7      177.86      190.50     34.30 o 
  -3   9   7     1674.05     1766.09    101.13 o 
  -1   9   7     1712.44     1879.20     86.82 o 
   1   9   7     6697.76     6130.56    202.32 o 
   3   9   7       39.83       83.71     30.24 o 
   5   9   7      300.01      366.73     52.88 o 
   7   9   7       32.17       31.78     31.36 o 
   9   9   7      458.57      474.58     65.04 o 
  11   9   7        7.37       29.00     40.89 o 
  13   9   7      122.43      154.52     54.44 o 
  15   9   7       14.71       11.43     61.74 o 
 -16  10   7     1876.82     2011.33    148.95 o 
 -14  10   7     1635.76     2001.63    180.66 o 
 -12  10   7     2026.09     2088.82    107.62 o 
 -10  10   7     3026.44     3109.72    113.90 o 
  -8  10   7     4889.01     4807.34    119.54 o 
  -6  10   7    10738.13    10556.47    208.18 o 
  -4  10   7    10724.54    10286.99    205.48 o 
  -2  10   7     4657.86     4637.86    132.46 o 
   0  10   7      493.81      518.76     55.55 o 
   2  10   7    10505.37     9894.99    207.71 o 
   4  10   7    14462.68    13307.87    255.23 o 
   6  10   7     5026.81     5271.36    188.82 o 
   8  10   7     6780.35     6422.77    176.91 o 
  10  10   7     5420.34     5304.65    165.45 o 
  12  10   7     3964.32     4131.59    157.88 o 
  14  10   7     1498.50     1328.65    110.82 o 
 -17  11   7     3304.61     3392.77    229.53 o 
 -15  11   7     3634.63     3766.94    172.53 o 
 -13  11   7     5726.42     5665.53    249.54 o 
 -11  11   7     4796.59     4802.62    173.58 o 
  -9  11   7     4976.84     5260.22    148.23 o 
  -7  11   7    10623.64    10363.18    347.99 o 
  -5  11   7    13429.15    12960.64    258.45 o 
  -3  11   7     9801.01     9523.81    203.62 o 
  -1  11   7    11766.72    12115.21    239.67 o 
   1  11   7    21805.47    20817.34    344.90 o 
   3  11   7    23875.13    22614.06    368.00 o 
   5  11   7     9945.89     9848.33    221.04 o 
   7  11   7    12687.52    11811.75    254.11 o 
   9  11   7     5877.35     5668.67    172.99 o 
  11  11   7     8713.64     8693.58    235.45 o 
  13  11   7     4345.28     4572.17    195.99 o 
 -16  12   7     2115.98     2497.10    166.58 o 
 -14  12   7     3924.15     3962.89    175.98 o 
 -12  12   7     3313.69     3296.67    155.16 o 
 -10  12   7     2099.14     1905.91    218.80 o 
  -8  12   7     5899.60     6400.45    240.50 o 
  -6  12   7    11579.34    11666.32    272.27 o 
  -4  12   7    11706.57    11168.69    231.07 o 
  -2  12   7     8558.76     8763.90    200.60 o 
   0  12   7     6124.18     6121.86    166.58 o 
   2  12   7    10275.02    10414.09    227.90 o 
   4  12   7     9508.19     8782.90    209.98 o 
   6  12   7     6955.87     6092.26    175.67 o 
   8  12   7     6208.13     6254.47    183.59 o 
  10  12   7     4954.50     5293.32    260.22 o 
  12  12   7     2340.73     2495.15    159.67 o 
 -13  13   7      835.94     1151.80    171.32 o 
 -11  13   7       76.07      249.53    108.47 o 
  -9  13   7      236.00      373.98     77.83 o 
  -7  13   7      746.63      757.43    145.25 o 
  -5  13   7     2364.79     2572.06    113.22 o 
  -3  13   7     1002.44      939.88     79.78 o 
  -1  13   7        8.94       27.67     34.45 o 
   1  13   7      496.55      583.72     64.90 o 
   3  13   7      360.72      368.44     56.93 o 
   5  13   7      448.66      539.82     78.89 o 
   7  13   7      529.00      579.55     72.36 o 
   9  13   7     1441.73     1514.26    121.08 o 
  11  13   7      126.36      112.66    101.95 o 
 -10  14   7     1461.09     1575.85    216.94 o 
  -8  14   7      518.65      489.28    153.63 o 
  -6  14   7     1299.52     1535.86    147.74 o 
  -4  14   7     2164.69     2302.56    139.89 o 
  -2  14   7     3987.17     4050.18    167.11 o 
   0  14   7     3767.45     3937.51    141.67 o 
   2  14   7     2680.82     2708.50    153.27 o 
   4  14   7      637.26      747.00     93.74 o 
   6  14   7     1854.65     1768.89    145.75 o 
   8  14   7     3834.18     3841.03    152.60 o 
 -11  15   7     4480.79     4862.54    340.77 o 
  -9  15   7     5120.76     5706.50    255.71 o 
  -7  15   7     3095.81     2936.25    275.13 o 
  -5  15   7     7779.38     8176.81    309.89 o 
  -3  15   7     6001.10     5808.76    238.38 o 
  -1  15   7     7214.40     6946.34    195.13 o 
   1  15   7     8256.39     8409.93    218.80 o 
   3  15   7     5561.43     5497.88    177.01 o 
   5  15   7     6881.57     7355.21    209.90 o 
   7  15   7     9225.72     9653.52    401.80 o 
  -8  16   7     3204.61     3926.00    220.91 o 
  -6  16   7     4651.43     4488.28    236.52 o 
  -4  16   7     8683.62     9137.74    356.11 o 
  -2  16   7     4324.13     4726.32    196.19 o 
   0  16   7     4691.10     4841.30    199.17 o 
   2  16   7     5220.73     5149.31    262.46 o 
   4  16   7     4537.55     5021.64    204.79 o 
  -3  17   7     1490.26     1720.28    168.40 o 
  -1  17   7     1325.11     1792.07    172.00 o 
 -20   0   8     2041.38     2356.41    191.82 o 
 -18   0   8     5045.26     4813.11    223.97 o 
 -16   0   8    13714.62    12877.47    367.31 o 
 -14   0   8    12609.35    11746.86    335.71 o 
 -12   0   8    11509.54    11174.87    310.58 o 
 -10   0   8    15621.47    15365.60    363.05 o 
  -8   0   8    31292.79    30086.56    576.54 o 
  -6   0   8    24123.39    26835.23    401.39 o 
  -4   0   8    23398.51    25164.75    380.35 o 
  -2   0   8    42421.02    43290.69    598.80 o 
   0   0   8    43390.03    47239.76    646.80 o 
   2   0   8     7318.06     7286.71    157.48 o 
   4   0   8    34958.42    37096.18    593.91 o 
   6   0   8    29451.45    30214.23    583.41 o 
   8   0   8    27664.39    28256.93    569.60 o 
  10   0   8    20307.35    20620.35    468.51 o 
  14   0   8     4815.54     4988.71    321.69 o 
  16   0   8     6340.93     5900.69    365.45 o 
 -21   1   8     1918.65     1722.72    144.23 o 
 -19   1   8     1904.30     1991.78    181.90 o 
 -17   1   8     3060.51     3012.10    126.02 o 
 -15   1   8     2109.96     2142.95    124.98 o 
 -13   1   8     6933.76     6449.88    162.21 o 
 -11   1   8    12370.24    11560.41    218.30 o 
  -9   1   8    14300.85    14356.23    240.76 o 
  -7   1   8    13596.75    13157.40    405.72 o 
  -5   1   8    16799.67    17146.97    221.28 o 
  -3   1   8    11866.53    12086.53    154.04 o 
  -1   1   8    26106.36    27990.65    292.98 o 
   1   1   8    14532.50    14962.42    199.60 o 
   3   1   8    12684.17    12709.42    163.75 o 
   5   1   8    24011.66    25929.88    319.64 o 
   7   1   8    14847.48    14967.00    220.20 o 
   9   1   8    12438.91    11629.01    489.82 o 
  11   1   8    12837.96    12314.21    289.40 o 
  13   1   8     4836.75     4814.07    209.13 o 
  15   1   8      672.35      756.50    159.21 o 
  17   1   8     3006.53     2844.15    193.88 o 
 -20   2   8       35.17       63.89     54.59 o 
 -18   2   8       18.65       24.70     45.05 o 
 -16   2   8      122.95       90.37     42.41 o 
 -14   2   8      350.18      362.17     50.55 o 
 -12   2   8      127.83      117.86     35.07 o 
 -10   2   8     1671.81     1585.10     80.50 o 
  -8   2   8      928.10      975.72     62.32 o 
  -6   2   8     2437.25     2415.35     58.66 o 
  -4   2   8      910.69      927.61     42.54 o 
  -2   2   8      390.52      448.83     34.04 o 
   0   2   8      266.43      408.41     33.19 o 
   2   2   8        9.74       18.02     13.87 o 
   4   2   8      119.95      158.83     25.29 o 
   6   2   8      780.50      778.83     49.60 o 
   8   2   8     1305.06     1315.60     76.10 o 
  10   2   8      643.07      631.32     72.71 o 
  12   2   8      970.49      969.06     91.02 o 
  14   2   8       88.30       10.89     51.31 o 
  16   2   8       77.41       61.06     64.50 o 
 -21   3   8     1648.78     1701.08    244.87 o 
 -19   3   8      671.19      775.40     85.70 o 
 -17   3   8     1759.07     1813.61    111.01 o 
 -15   3   8     2975.28     2973.03    115.20 o 
 -13   3   8     3704.15     3681.19    133.78 o 
 -11   3   8     4412.64     4328.39    125.91 o 
  -9   3   8     5861.60     5754.06    138.61 o 
  -7   3   8      155.83      141.39     24.50 o 
  -5   3   8     8412.20     8388.48    150.45 o 
  -3   3   8    15478.22    16928.91    199.64 o 
  -1   3   8     7684.88     7489.02    112.16 o 
   1   3   8    21114.73    22024.17    274.14 o 
   3   3   8    10440.10    10335.98    304.36 o 
   5   3   8    11441.57    11438.00    178.90 o 
   7   3   8     8219.79     7533.91    167.03 o 
   9   3   8     5379.72     5282.07    143.09 o 
  11   3   8     3682.37     3639.21    147.76 o 
  13   3   8     2264.00     2287.63    136.24 o 
  15   3   8     2366.67     2535.81    150.77 o 
  17   3   8     1402.30     1806.94    287.47 o 
 -20   4   8     4232.46     4210.33    163.97 o 
 -18   4   8     2403.42     2396.74    129.93 o 
 -16   4   8     5216.97     4894.46    154.46 o 
 -14   4   8     9715.25     9288.23    294.03 o 
 -12   4   8     8111.02     7617.61    176.15 o 
 -10   4   8    11476.13    11342.38    214.11 o 
  -8   4   8    17980.81    17251.80    310.80 o 
  -6   4   8    20237.89    21034.79    239.57 o 
  -4   4   8    29674.36    31358.40    334.36 o 
  -2   4   8    26635.55    26185.52    281.28 o 
   0   4   8    35972.95    37955.29    495.43 o 
   2   4   8    31776.48    33041.88    383.13 o 
   4   4   8    31933.42    32317.23    479.49 o 
   6   4   8     5112.06     5185.82    134.77 o 
   8   4   8    13471.50    13098.24    244.65 o 
  10   4   8    19119.06    18774.86    321.52 o 
  12   4   8    13806.41    13754.61    322.08 o 
  14   4   8     6839.76     6566.18    219.93 o 
  16   4   8     6382.60     6343.44    398.65 o 
 -19   5   8     1911.44     1832.57    136.88 o 
 -17   5   8     4102.21     4141.27    148.79 o 
 -15   5   8     7348.56     7028.29    183.83 o 
 -13   5   8     8256.66     7836.57    185.51 o 
 -11   5   8    12878.46    12735.20    248.89 o 
  -9   5   8    17623.55    16992.81    278.01 o 
  -7   5   8    13448.28    13569.84    246.79 o 
  -5   5   8    12016.97    11915.54    160.32 o 
  -3   5   8    17219.02    16232.85    234.39 o 
  -1   5   8    44365.37    45294.21    497.37 o 
   1   5   8    13215.07    13049.43    190.65 o 
   3   5   8    31632.57    32288.60    494.08 o 
   5   5   8     7255.13     7383.26    171.43 o 
   7   5   8     3824.02     4016.78    145.81 o 
   9   5   8    12980.09    13232.79    337.12 o 
  11   5   8     6040.04     5778.81    163.52 o 
  13   5   8     9334.83     9225.40    275.70 o 
  15   5   8     5825.39     6103.07    272.55 o 
 -20   6   8       60.94       57.71    135.70 o 
 -18   6   8       19.82       55.83     52.49 o 
 -16   6   8     1369.12     1422.31     98.67 o 
 -14   6   8     4471.41     4150.95    137.43 o 
 -12   6   8     3878.31     3903.08    125.50 o 
 -10   6   8     1907.63     1768.63     86.93 o 
  -8   6   8       43.79       58.06     22.52 o 
  -6   6   8     1741.39     1740.30     63.79 o 
  -4   6   8     5052.53     4816.95     91.89 o 
  -2   6   8     7206.44     7119.84    153.01 o 
   0   6   8     4818.37     4920.28    122.80 o 
   2   6   8     8002.33     7575.36    225.71 o 
   4   6   8     1325.29     1562.60     80.87 o 
   6   6   8      132.62      150.27     42.40 o 
   8   6   8     8397.94     8541.85    290.28 o 
  10   6   8     1138.15     1150.30     98.39 o 
  12   6   8      160.40      199.46     51.73 o 
  14   6   8      268.37      387.17     74.61 o 
  16   6   8     1200.90     1264.57    127.34 o 
 -19   7   8       39.32       92.52     67.99 o 
 -17   7   8      841.97      845.17     85.17 o 
 -15   7   8      681.54      724.12     77.01 o 
 -13   7   8        9.82       46.41     35.96 o 
 -11   7   8      802.49      957.63     85.68 o 
  -9   7   8     5120.51     4727.15    182.50 o 
  -7   7   8     2524.50     2656.23    101.89 o 
  -5   7   8     2671.68     2815.07     71.94 o 
  -3   7   8      132.33      154.14     25.89 o 
  -1   7   8     1148.55     1178.05     77.68 o 
   1   7   8      453.32      469.67     48.94 o 
   3   7   8      220.98      225.53     37.01 o 
   5   7   8     8401.93     8114.87    182.78 o 
   7   7   8     3284.50     3197.33    117.05 o 
   9   7   8       30.96       97.64     41.66 o 
  11   7   8       13.38       10.55     38.95 o 
  13   7   8     1221.64     1159.75     94.50 o 
  15   7   8      890.14      937.35    105.83 o 
 -18   8   8     1116.14     1449.84    131.79 o 
 -16   8   8     2470.14     2600.57    153.81 o 
 -14   8   8     4095.78     4290.51    144.16 o 
 -12   8   8     2567.37     2608.16    121.49 o 
 -10   8   8     8682.28     8494.67    189.36 o 
  -8   8   8    14152.04    13666.34    214.93 o 
  -6   8   8    11953.26    11720.48    188.97 o 
  -4   8   8    10109.61    10347.69    222.67 o 
  -2   8   8    18961.45    18873.74    343.59 o 
   0   8   8    13520.68    13612.59    243.93 o 
   2   8   8      487.03      477.00     49.72 o 
   4   8   8    15581.56    14719.18    266.33 o 
   6   8   8    18346.69    17410.45    305.79 o 
   8   8   8     7764.70     7366.98    187.09 o 
  10   8   8     1768.34     1734.17    106.64 o 
  12   8   8     5739.98     5943.40    201.38 o 
  14   8   8     2226.29     2181.15    131.18 o 
 -17   9   8     5053.67     5546.74    213.04 o 
 -15   9   8     4246.52     4479.30    153.68 o 
 -13   9   8     2538.63     2690.26    118.23 o 
 -11   9   8     6070.85     6281.81    166.25 o 
  -9   9   8    15388.59    15224.00    270.14 o 
  -7   9   8    15821.98    15944.42    272.15 o 
  -5   9   8    14384.35    14216.58    351.50 o 
  -3   9   8    18242.48    18717.12    348.94 o 
  -1   9   8    18979.30    18741.86    308.22 o 
   1   9   8      348.35      325.23     43.49 o 
   3   9   8    15678.31    15248.07    275.10 o 
   5   9   8    20168.01    19796.12    335.77 o 
   7   9   8    12122.00    11685.60    326.03 o 
   9   9   8     6633.81     5986.10    174.61 o 
  11   9   8     4798.56     4796.62    185.19 o 
  13   9   8    10364.83     9981.35    254.67 o 
 -16  10   8     2140.46     2245.70    154.56 o 
 -14  10   8     1154.05     1259.14    117.02 o 
 -12  10   8     2211.28     2419.68    139.51 o 
 -10  10   8     6122.11     6224.64    190.16 o 
  -8  10   8    10598.66    10299.13    247.40 o 
  -6  10   8     5728.77     5869.00    177.72 o 
  -4  10   8      883.53     1065.07     72.56 o 
  -2  10   8     5518.08     5287.07    145.59 o 
   0  10   8     3617.40     3258.91    125.18 o 
   2  10   8     6952.60     6646.71    169.37 o 
   4  10   8    13883.40    13654.22    286.85 o 
   6  10   8     5482.70     5374.23    159.11 o 
   8  10   8     6151.70     6164.26    177.89 o 
  10  10   8     1335.73     1159.17     94.24 o 
  12  10   8     4683.05     4947.54    174.55 o 
 -15  11   8       22.21      -38.73     60.74 o 
 -13  11   8       48.99       68.94     55.54 o 
 -11  11   8        1.82      100.37     44.13 o 
  -9  11   8      494.95      486.99     79.98 o 
  -7  11   8      117.05      157.58     44.43 o 
  -5  11   8     1171.27     1220.71     81.34 o 
  -3  11   8     1356.03     1391.56     86.96 o 
  -1  11   8      768.12      714.53     67.37 o 
   1  11   8      103.50      178.19     40.24 o 
   3  11   8        1.00       25.56     29.91 o 
   5  11   8     1812.19     1832.23    106.70 o 
   7  11   8     1751.90     1788.48    110.72 o 
   9  11   8       32.70       77.17     54.29 o 
  11  11   8       39.96       97.77     50.63 o 
 -14  12   8     2569.66     3069.32    189.49 o 
 -12  12   8     1264.36     1207.14    189.01 o 
 -10  12   8     1723.75     1579.10    209.03 o 
  -8  12   8     3003.85     3147.55    136.64 o 
  -6  12   8     3034.90     3278.01    168.76 o 
  -4  12   8      381.30      369.14     54.02 o 
  -2  12   8     3083.42     3014.91    117.88 o 
   0  12   8     7667.67     7228.82    187.85 o 
   2  12   8     3267.77     3417.71    189.57 o 
   4  12   8     6919.89     6341.06    178.16 o 
   6  12   8     1330.47     1312.51     98.48 o 
   8  12   8     1436.41     1661.17    150.72 o 
  10  12   8      757.99      921.72     93.90 o 
 -13  13   8     5406.02     6094.82    380.81 o 
 -11  13   8     2228.55     2137.28    249.99 o 
  -9  13   8     3266.56     3394.24    268.62 o 
  -7  13   8     4735.16     4935.63    310.05 o 
  -5  13   8     5821.84     5695.06    193.18 o 
  -3  13   8     9105.56     8940.09    214.41 o 
  -1  13   8    14603.34    14148.94    284.63 o 
   1  13   8     8008.50     7793.67    203.30 o 
   3  13   8    11641.68    10821.28    247.81 o 
   5  13   8     7360.88     6958.42    196.63 o 
   7  13   8     7636.31     7572.04    333.02 o 
   9  13   8     5861.68     5707.17    202.32 o 
 -12  14   8     3154.07     3613.51    311.44 o 
 -10  14   8     1521.78     1389.63    206.70 o 
  -8  14   8     7283.80     7688.14    347.06 o 
  -6  14   8     7476.81     7758.53    297.09 o 
  -4  14   8     3734.71     3871.88    180.42 o 
  -2  14   8     8320.39     8229.25    211.88 o 
   0  14   8     6790.06     6774.49    191.97 o 
   2  14   8     5060.23     4822.79    163.20 o 
   4  14   8     7622.02     7712.26    212.83 o 
   6  14   8     6531.03     6669.01    201.24 o 
   8  14   8     4325.40     4380.25    333.79 o 
  -9  15   8      369.91      398.50    142.92 o 
  -7  15   8     2680.20     2554.96    227.42 o 
  -5  15   8     1150.05     1562.34    296.55 o 
  -3  15   8     1889.90     1931.69    139.71 o 
  -1  15   8     1202.44     1188.36     96.37 o 
   1  15   8      490.61      549.72     72.66 o 
   3  15   8     1291.05     1296.95    104.67 o 
   5  15   8     2328.53     2356.12    135.20 o 
  -6  16   8      447.81      640.59    171.55 o 
  -4  16   8     1299.49     1519.44    167.26 o 
  -2  16   8      325.02      353.28    107.96 o 
   0  16   8       18.64      163.94     83.63 o 
   2  16   8      225.87      242.80     79.77 o 
 -19   1   9      627.48      703.63     84.49 o 
 -17   1   9     2804.48     2757.81    128.91 o 
 -15   1   9     4972.67     4714.43    150.68 o 
 -13   1   9     4137.61     4189.00    133.55 o 
 -11   1   9     5526.90     5162.42    140.50 o 
  -9   1   9     7119.67     6676.44    154.70 o 
  -7   1   9     3670.22     3579.02    157.64 o 
  -5   1   9     7592.04     7105.55    126.30 o 
  -3   1   9    18165.40    19130.51    222.82 o 
  -1   1   9     8619.01     8611.20    127.38 o 
   1   1   9    11140.68    11149.96    170.63 o 
   3   1   9    13428.64    13332.11    197.05 o 
   5   1   9     9628.52     9584.80    202.06 o 
   7   1   9    16545.18    16346.49    275.40 o 
   9   1   9     7649.24     7573.48    209.60 o 
  11   1   9     2051.81     2393.98    126.35 o 
  13   1   9     4957.01     5070.31    363.35 o 
  15   1   9     3793.83     3743.98    210.15 o 
 -20   2   9     2930.45     2842.24    224.58 o 
 -18   2   9     4399.55     4334.40    156.95 o 
 -16   2   9     4729.70     4700.05    152.42 o 
 -14   2   9     5552.35     5331.22    155.46 o 
 -12   2   9    14387.67    13496.23    253.37 o 
 -10   2   9    14940.06    15090.34    261.83 o 
  -8   2   9    10150.30     9356.21    185.98 o 
  -6   2   9    14593.64    14228.63    337.02 o 
  -4   2   9    25953.82    27585.57    298.57 o 
  -2   2   9    23540.29    23222.67    259.12 o 
   0   2   9    18976.79    19094.58    289.36 o 
   2   2   9    10679.39    10916.81    171.26 o 
   4   2   9    22432.88    22801.14    295.12 o 
   6   2   9    19625.32    19617.97    362.03 o 
   8   2   9    28283.21    28335.89    489.25 o 
  10   2   9    13050.39    12736.92    295.14 o 
  12   2   9    11363.73    10877.62    279.11 o 
  14   2   9     8158.64     8370.86    412.00 o 
  16   2   9     3984.87     4610.69    332.86 o 
 -19   3   9     1868.05     2008.38    127.17 o 
 -17   3   9     3016.90     3048.64    143.59 o 
 -15   3   9     4187.07     4063.35    138.41 o 
 -13   3   9     5415.99     4809.16    144.14 o 
 -11   3   9    10202.66    10316.06    210.55 o 
  -9   3   9    10153.01     9721.47    246.87 o 
  -7   3   9     4922.92     4856.06    205.01 o 
  -5   3   9    19920.86    20411.00    237.16 o 
  -3   3   9    17565.47    17588.16    243.33 o 
  -1   3   9    23329.65    23904.05    265.69 o 
   1   3   9    18902.73    19306.51    255.06 o 
   3   3   9     7465.98     7660.75    139.47 o 
   5   3   9     6478.52     6448.89    151.27 o 
   7   3   9     8808.39     8647.25    187.65 o 
   9   3   9    17195.30    17373.81    358.23 o 
  11   3   9     4447.68     4258.63    166.83 o 
  13   3   9     5497.61     5101.33    190.88 o 
  15   3   9     3251.58     3103.74    163.72 o 
 -20   4   9       79.11       63.15     80.73 o 
 -18   4   9      386.60      496.11     71.22 o 
 -16   4   9      645.56      676.65     72.52 o 
 -14   4   9      381.41      400.31     55.70 o 
 -12   4   9      382.16      442.45     55.30 o 
 -10   4   9     3662.25     3286.95    111.38 o 
  -8   4   9     1750.34     1744.39     80.32 o 
  -6   4   9      588.94      572.17     42.79 o 
  -4   4   9     6931.01     6862.56    113.22 o 
  -2   4   9     4780.27     4644.46    139.50 o 
   0   4   9     6197.16     6450.26    123.71 o 
   2   4   9      386.88      318.62     38.66 o 
   4   4   9     2774.97     2888.36     98.78 o 
   6   4   9     3023.58     2950.76    104.18 o 
   8   4   9      200.67      185.59     40.73 o 
  10   4   9       32.38       44.60     44.31 o 
  12   4   9       17.16       -8.84     40.78 o 
  14   4   9      665.67      629.81     88.89 o 
 -19   5   9     1115.17     1002.93     97.29 o 
 -17   5   9      270.46      276.94     76.59 o 
 -15   5   9      429.99      559.92     68.27 o 
 -13   5   9     1149.44     1174.52     85.30 o 
 -11   5   9      137.50      129.15     36.56 o 
  -9   5   9     1764.66     1919.99     89.54 o 
  -7   5   9     4581.42     4797.90    108.11 o 
  -5   5   9     1412.85     1333.90     51.73 o 
  -3   5   9     1162.16     1287.60     57.33 o 
  -1   5   9      122.54      138.89     26.34 o 
   1   5   9     5545.61     5081.34    150.11 o 
   3   5   9    14584.27    14690.51    254.13 o 
   5   5   9      343.22      311.01     44.61 o 
   7   5   9      151.06      177.40     44.15 o 
   9   5   9     1273.79     1355.28     88.92 o 
  11   5   9     3191.21     3235.05    126.98 o 
  13   5   9     2034.59     1999.30    141.45 o 
  15   5   9     1009.53     1084.75    115.27 o 
 -18   6   9     3027.04     3221.87    149.12 o 
 -16   6   9     2572.05     2390.56    173.50 o 
 -14   6   9     3058.49     3203.96    124.15 o 
 -12   6   9     6174.91     6051.38    162.39 o 
 -10   6   9    11192.47    10796.24    248.74 o 
  -8   6   9    14607.13    15551.43    263.91 o 
  -6   6   9    11915.39    11757.17    224.34 o 
  -4   6   9    19494.58    19585.01    264.45 o 
  -2   6   9     8700.10     8935.80    198.69 o 
   0   6   9    18604.48    17811.03    285.53 o 
   2   6   9    19782.88    18959.20    304.43 o 
   4   6   9    19111.11    18882.87    401.62 o 
   6   6   9     7598.03     7666.11    181.38 o 
   8   6   9     8752.08     8477.48    254.01 o 
  10   6   9     4709.50     4520.10    228.46 o 
  12   6   9     3840.34     3653.73    191.24 o 
  14   6   9     4846.63     4696.13    198.21 o 
 -19   7   9     1943.82     2077.64    182.51 o 
 -17   7   9     2745.97     2689.46    139.31 o 
 -15   7   9     5444.08     5803.00    173.44 o 
 -13   7   9     9845.91     9494.06    216.52 o 
 -11   7   9    10002.11    10323.08    218.71 o 
  -9   7   9    11487.77    11934.88    228.49 o 
  -7   7   9    11091.22    10950.26    183.92 o 
  -5   7   9    27396.16    27556.94    346.76 o 
  -3   7   9    15375.43    15047.69    255.60 o 
  -1   7   9    20578.46    20273.90    317.68 o 
   1   7   9    13808.98    13889.34    299.96 o 
   3   7   9    15664.96    15277.28    271.07 o 
   5   7   9    21195.39    20232.91    335.31 o 
   7   7   9     5604.06     5607.60    206.77 o 
   9   7   9    19129.12    18718.77    338.49 o 
  11   7   9     5761.82     5785.40    177.06 o 
  13   7   9     4138.50     4226.48    158.32 o 
 -18   8   9     1246.56      988.50    112.87 o 
 -16   8   9     2302.67     2516.60    133.22 o 
 -14   8   9     3260.27     3226.86    127.98 o 
 -12   8   9     2444.38     2681.91    111.26 o 
 -10   8   9     4415.66     4359.38    153.33 o 
  -8   8   9     3268.14     3209.81    108.12 o 
  -6   8   9     4189.49     4188.56    122.43 o 
  -4   8   9     8210.83     7741.73    194.66 o 
  -2   8   9     8643.33     8163.28    179.44 o 
   0   8   9     9004.78     8778.22    240.76 o 
   2   8   9     1814.83     1791.46     91.75 o 
   4   8   9    10601.57    10580.91    221.74 o 
   6   8   9     1701.37     1694.85    121.40 o 
   8   8   9     2287.75     2227.39    115.82 o 
  10   8   9     6855.18     6788.63    222.43 o 
  12   8   9     1646.23     1552.74    110.80 o 
 -17   9   9       49.12        7.85     65.71 o 
 -15   9   9       35.26       76.17     50.77 o 
 -13   9   9      195.62      220.34     49.86 o 
 -11   9   9       24.75       35.97     35.81 o 
  -9   9   9       33.34       51.28     39.05 o 
  -7   9   9       77.74      108.19     39.21 o 
  -5   9   9      581.16      626.07     70.13 o 
  -3   9   9      873.94     1038.54     85.46 o 
  -1   9   9      154.34      167.54     36.10 o 
   1   9   9      198.74      228.51     41.02 o 
   3   9   9       35.18       89.80     33.50 o 
   5   9   9       15.04       29.99     29.96 o 
   7   9   9      212.95      207.63     48.74 o 
   9   9   9      196.43      209.77     51.44 o 
  11   9   9       43.06      101.27     51.59 o 
  13   9   9        9.05       71.24     84.20 o 
 -16  10   9     1672.02     1870.13    148.39 o 
 -14  10   9     1799.93     1822.96    131.36 o 
 -12  10   9     4051.14     3781.79    136.20 o 
 -10  10   9     3848.96     4170.29    280.72 o 
  -8  10   9     3160.59     3301.14    168.27 o 
  -6  10   9    12851.34    12333.34    283.32 o 
  -4  10   9    18400.03    18958.86    366.69 o 
  -2  10   9      529.02      588.29     60.24 o 
   0  10   9    12176.21    11595.30    238.64 o 
   2  10   9    15104.67    14956.43    320.27 o 
   4  10   9     5800.68     5858.34    166.04 o 
   6  10   9     2022.21     2178.79    116.37 o 
   8  10   9     5415.18     5364.35    170.76 o 
  10  10   9     3098.86     3236.75    148.53 o 
  12  10   9     2173.08     2350.27    193.23 o 
 -15  11   9     2667.64     2802.55    302.13 o 
 -13  11   9     3511.20     4006.56    338.21 o 
 -11  11   9     6998.53     6690.37    508.60 o 
  -9  11   9     9195.01     9907.44    318.47 o 
  -7  11   9    11156.50    11253.49    274.45 o 
  -5  11   9    18768.92    18907.35   1302.11 o 
  -3  11   9     1668.43     1834.07    100.79 o 
  -1  11   9     5373.18     5427.34    195.43 o 
   1  11   9    21204.73    21183.41    362.16 o 
   3  11   9    14388.26    13647.34    276.75 o 
   5  11   9    10302.12     9682.06    231.95 o 
   7  11   9     5082.32     5239.86    169.26 o 
   9  11   9    10512.42    10554.18    256.89 o 
  11  11   9     3876.43     3818.29    277.93 o 
 -14  12   9     1727.48     1497.64    227.65 o 
 -12  12   9     4665.90     4939.36    343.57 o 
 -10  12   9     6097.70     6753.56    389.19 o 
  -8  12   9     1081.63     1131.71    157.79 o 
  -6  12   9     4823.01     4948.49    212.91 o 
  -4  12   9     5166.13     5278.56    262.33 o 
  -2  12   9     1942.79     2054.28    110.59 o 
   0  12   9     6394.05     6512.32    179.20 o 
   2  12   9     5992.98     6423.27    215.96 o 
   4  12   9     6282.90     6659.73    188.99 o 
   6  12   9     2444.71     2274.11    127.64 o 
   8  12   9     6783.72     6804.44    323.68 o 
 -13  13   9        6.53      -15.83    112.19 o 
 -11  13   9      219.86      475.31    146.64 o 
  -9  13   9       52.33       59.12    100.09 o 
  -7  13   9     1104.15     1294.74    214.15 o 
  -5  13   9     2846.57     2902.12    144.91 o 
  -3  13   9       11.41       46.58     43.61 o 
  -1  13   9       18.93       36.56     39.21 o 
   1  13   9     1499.99     1311.67     97.33 o 
   3  13   9      845.07      937.27     87.65 o 
   5  13   9       33.60       55.91     44.65 o 
   7  13   9      526.80      621.62     81.16 o 
 -10  14   9     1800.85     2037.66    262.10 o 
  -8  14   9      851.95      853.67    149.90 o 
  -6  14   9      168.01      248.26    141.99 o 
  -4  14   9     1072.65      950.84    101.17 o 
  -2  14   9     1289.54     1339.04    101.42 o 
   0  14   9     2587.84     2557.51    129.00 o 
   2  14   9      124.86       85.26     48.35 o 
   4  14   9     1920.19     1978.44    125.97 o 
   6  14   9     1124.74     1178.99    146.65 o 
  -7  15   9     4347.92     4394.21    337.98 o 
  -5  15   9     7782.35     8108.02    349.62 o 
  -3  15   9     5408.18     5733.02    306.82 o 
  -1  15   9     5446.07     5356.14    179.26 o 
   1  15   9     3022.11     3176.06    144.57 o 
   3  15   9     3873.05     4025.28    223.16 o 
 -18   0  10     2428.59     2425.41    190.41 o 
 -16   0  10     5087.53     5088.49    233.88 o 
 -14   0  10     8967.34     8510.34    288.67 o 
 -12   0  10     8407.88     7316.94    405.02 o 
 -10   0  10     7325.25     7574.59    247.94 o 
  -8   0  10     8011.28     7776.44    241.49 o 
  -6   0  10    27283.70    25987.80    527.74 o 
  -4   0  10    25274.08    25086.51    398.84 o 
  -2   0  10     2456.28     2480.36    122.78 o 
   0   0  10     9919.32     9239.08    197.02 o 
   2   0  10     5075.45     4906.77    247.20 o 
   4   0  10    23743.90    24043.34    504.09 o 
   6   0  10    15613.05    15494.50    524.20 o 
   8   0  10    18861.37    19014.90    620.56 o 
  10   0  10    13367.22    12821.38    537.23 o 
  12   0  10     2966.52     3212.68    269.08 o 
  14   0  10     7481.03     6141.38    383.60 o 
 -19   1  10     2653.99     2587.27    142.64 o 
 -17   1  10     1505.45     1473.54    108.88 o 
 -15   1  10     3365.95     3105.70    124.90 o 
 -13   1  10     6853.96     6284.28    232.09 o 
 -11   1  10     3461.83     3248.23    114.14 o 
  -9   1  10     3772.29     3689.01    168.86 o 
  -7   1  10     9444.33     9501.49    189.95 o 
  -5   1  10    26712.29    26803.85    528.02 o 
  -3   1  10    18383.67    18511.61    247.34 o 
  -1   1  10     5223.98     5016.91     96.03 o 
   1   1  10     3387.24     3413.07    120.79 o 
   3   1  10     4940.55     4597.76    106.54 o 
   5   1  10    11799.62    11999.88    224.53 o 
   7   1  10     5872.68     6106.44    156.09 o 
   9   1  10    11618.12    11279.17    370.14 o 
  11   1  10     4994.32     4868.99    223.70 o 
  13   1  10     3604.78     3924.95    304.93 o 
  15   1  10     2510.55     2586.07    194.55 o 
 -20   2  10      472.27      556.78    157.35 o 
 -18   2  10       76.50      115.33     52.91 o 
 -16   2  10       17.30      -27.32     39.66 o 
 -14   2  10      307.50      322.47     56.60 o 
 -12   2  10      259.23      209.53     46.45 o 
 -10   2  10        5.86       59.46     32.42 o 
  -8   2  10      611.27      722.61     61.12 o 
  -6   2  10     2440.73     2287.59     86.47 o 
  -4   2  10     7632.14     7536.08    122.92 o 
  -2   2  10     1054.99     1002.89     46.69 o 
   0   2  10     1267.87     1247.28     58.09 o 
   2   2  10     5036.62     5031.80    111.21 o 
   4   2  10      133.30      141.67     28.80 o 
   6   2  10       23.54       -2.85     29.56 o 
   8   2  10     1663.34     1754.16    111.47 o 
  10   2  10     2057.33     1971.70    125.55 o 
  12   2  10      145.88      212.99     60.19 o 
  14   2  10        3.46       11.20     62.61 o 
 -19   3  10      590.06      704.88    100.20 o 
 -17   3  10      956.51     1036.78     93.32 o 
 -15   3  10     1966.23     1895.74    144.13 o 
 -13   3  10     3621.79     3986.77    494.85 o 
 -11   3  10     2733.63     2732.01    106.79 o 
  -9   3  10     3306.91     3255.51    111.30 o 
  -7   3  10     4693.63     4693.69    173.46 o 
  -5   3  10      994.41      935.08     65.01 o 
  -3   3  10      446.36      526.90     36.79 o 
  -1   3  10    17059.19    17478.45    242.28 o 
   1   3  10     5620.81     5389.01    144.42 o 
   3   3  10       69.91       79.09     23.19 o 
   5   3  10     2340.53     2320.30     92.46 o 
   7   3  10     1114.32     1296.14     99.58 o 
   9   3  10     1693.87     1686.77    116.93 o 
  11   3  10     1500.09     1547.14    131.82 o 
  13   3  10     3420.04     3408.46    162.15 o 
 -18   4  10     2092.75     2264.33    133.67 o 
 -16   4  10     4309.48     4203.30    148.85 o 
 -14   4  10     9088.95     8306.77    203.89 o 
 -12   4  10     9917.35     9324.22    208.91 o 
 -10   4  10     8126.60     7590.60    178.27 o 
  -8   4  10    15001.03    14820.53    257.90 o 
  -6   4  10    13492.23    12817.05    198.53 o 
  -4   4  10     6969.77     6669.83    115.72 o 
  -2   4  10    12017.85    11702.96    184.79 o 
   0   4  10    49538.57    49689.90    568.17 o 
   2   4  10    18039.30    18229.45    294.13 o 
   4   4  10    16412.83    16610.35    283.03 o 
   6   4  10    11582.62    11458.94    229.13 o 
   8   4  10     7084.44     6595.24    206.49 o 
  10   4  10     7140.79     7103.95    222.34 o 
  12   4  10     4839.84     4984.58    194.25 o 
  14   4  10     7727.98     8225.28    262.83 o 
 -19   5  10     2256.83     2228.82    156.24 o 
 -17   5  10     2869.14     2879.77    142.37 o 
 -15   5  10     4566.74     4647.66    213.73 o 
 -13   5  10     8774.95     8624.12    205.76 o 
 -11   5  10     5618.12     5602.02    155.54 o 
  -9   5  10     9759.97     9865.48    233.48 o 
  -7   5  10    15237.45    14762.59    254.73 o 
  -5   5  10    11136.70    10962.61    205.74 o 
  -3   5  10    10277.63    10096.51    170.35 o 
  -1   5  10    24342.22    24535.98    417.24 o 
   1   5  10    26813.88    26989.58    393.76 o 
   3   5  10     9642.62     9648.13    200.87 o 
   5   5  10    38329.55    38311.45    589.16 o 
   7   5  10    14860.99    13947.37    268.16 o 
   9   5  10     5761.51     5964.24    171.24 o 
  11   5  10     4672.99     5183.85    197.31 o 
  13   5  10     5426.10     4883.12    471.37 o 
 -18   6  10      221.36      255.98     66.75 o 
 -16   6  10      383.28      489.97     71.22 o 
 -14   6  10     3181.60     3025.22    124.47 o 
 -12   6  10     3267.20     3212.62    121.12 o 
 -10   6  10      146.84      145.20     42.50 o 
  -8   6  10     2060.22     2239.33     93.38 o 
  -6   6  10     3820.06     3481.86    177.03 o 
  -4   6  10     6148.83     5767.68    123.56 o 
  -2   6  10     2676.76     2432.04     91.80 o 
   0   6  10     8166.02     8022.45    177.20 o 
   2   6  10     4259.98     3989.97    122.86 o 
   4   6  10      477.67      511.62     57.98 o 
   6   6  10     8909.72     8687.35    201.85 o 
   8   6  10     2423.77     2449.68    115.39 o 
  10   6  10     1059.31     1180.83     95.38 o 
  12   6  10     1024.48     1151.38    117.82 o 
 -17   7  10      492.48      514.92     77.81 o 
 -15   7  10       57.76       94.52     48.11 o 
 -13   7  10       75.39      125.17     42.61 o 
 -11   7  10     1079.83     1062.61     80.86 o 
  -9   7  10     1995.06     1870.60     93.02 o 
  -7   7  10     1159.02     1319.97     95.26 o 
  -5   7  10      848.66      759.85     74.47 o 
  -3   7  10      756.85      779.09     85.81 o 
  -1   7  10     1745.19     1898.13     87.79 o 
   1   7  10       87.64       79.39     30.05 o 
   3   7  10      627.35      590.07     61.03 o 
   5   7  10     2398.51     2137.78    104.44 o 
   7   7  10      154.26      194.31     46.16 o 
   9   7  10     1294.21     1171.15     93.38 o 
  11   7  10     1083.10     1265.40    103.17 o 
  13   7  10      498.13      583.32    200.41 o 
 -16   8  10     2041.44     2282.46    133.53 o 
 -14   8  10     2227.22     2503.12    128.34 o 
 -12   8  10     2734.63     2828.09    117.08 o 
 -10   8  10     5235.60     4985.67    208.63 o 
  -8   8  10    10775.52    10695.69    256.82 o 
  -6   8  10     4352.39     4449.22    196.51 o 
  -4   8  10    17009.84    16307.65    282.36 o 
  -2   8  10    15895.24    15581.30    276.71 o 
   0   8  10     8774.84     8758.41    196.00 o 
   2   8  10     5612.30     5677.85    155.03 o 
   4   8  10     9350.89     8823.57    228.93 o 
   6   8  10     9451.85     9009.05    214.01 o 
   8   8  10     5151.46     5253.20    213.54 o 
  10   8  10     7739.39     7848.67    250.69 o 
  12   8  10     3728.67     3732.29    153.89 o 
 -15   9  10     2856.74     3007.68    142.23 o 
 -13   9  10     4360.16     4503.23    178.00 o 
 -11   9  10     4655.97     4849.62    272.54 o 
  -9   9  10    11801.65    11297.57    341.60 o 
  -7   9  10     9384.16     9515.86    304.91 o 
  -5   9  10     8247.58     8481.83    228.47 o 
  -3   9  10    14710.36    14731.03    272.26 o 
  -1   9  10    12366.31    12100.43    241.97 o 
   1   9  10    20152.29    19450.65    334.74 o 
   3   9  10     7210.19     7251.14    184.77 o 
   5   9  10    14334.04    13755.36    287.66 o 
   7   9  10     8154.77     7925.69    208.13 o 
   9   9  10     7961.73     7947.57    250.14 o 
  11   9  10     8645.82     8624.92    460.40 o 
 -14  10  10     1948.10     1997.23    169.07 o 
 -12  10  10     2157.31     2125.14    137.49 o 
 -10  10  10     3634.21     3602.15    187.41 o 
  -8  10  10     8119.49     7545.98    274.99 o 
  -6  10  10     5707.29     5845.12    188.31 o 
  -4  10  10     5259.19     5452.93    425.50 o 
  -2  10  10     2454.65     2655.29    127.57 o 
   0  10  10     5758.00     6091.62    264.56 o 
   2  10  10     2923.37     2803.73    113.85 o 
   4  10  10     3904.85     4057.40    163.69 o 
   6  10  10     6797.11     6505.15    185.80 o 
   8  10  10     2041.93     2102.54    129.08 o 
  10  10  10     5547.81     5663.90    219.03 o 
 -13  11  10       65.84      169.56     81.80 o 
 -11  11  10      612.63      721.08    151.77 o 
  -9  11  10      775.30      692.59    200.88 o 
  -7  11  10       23.61       53.90     49.02 o 
  -5  11  10       75.77      233.44     65.00 o 
  -3  11  10      597.69      530.34     60.20 o 
  -1  11  10       32.56       20.20     48.43 o 
   1  11  10      414.21      373.98     53.44 o 
   3  11  10      134.37      202.57     44.64 o 
   5  11  10        9.02       59.84     39.85 o 
   7  11  10      118.97      168.71     50.96 o 
   9  11  10       81.39      127.02     51.97 o 
 -12  12  10     1375.47     1729.94    242.55 o 
 -10  12  10     2828.73     2904.28    185.91 o 
  -8  12  10     6654.33     6348.18    259.88 o 
  -6  12  10      556.13      644.83    179.46 o 
  -4  12  10     1752.35     1502.92    117.22 o 
  -2  12  10     2913.63     3326.09    129.62 o 
   0  12  10     4703.68     4776.34    156.92 o 
   2  12  10     4042.37     3937.71    146.48 o 
   4  12  10     2566.40     2509.25    132.54 o 
   6  12  10     2919.88     3277.29    143.80 o 
   8  12  10     1380.13     1559.55    237.89 o 
 -11  13  10     6096.62     6396.96    405.95 o 
  -9  13  10    11837.07    11365.64    546.54 o 
  -7  13  10     4480.82     5389.32    214.46 o 
  -5  13  10     3326.20     3219.74    158.01 o 
  -3  13  10     8354.92     8481.41    254.19 o 
  -1  13  10     6700.12     6841.08    196.39 o 
   1  13  10    11377.01    11399.00    263.47 o 
   3  13  10     4734.06     4797.49    169.16 o 
   5  13  10     7045.21     7175.35    231.69 o 
  -8  14  10     5806.50     6089.70    398.03 o 
  -6  14  10     3394.21     3606.83    169.92 o 
  -4  14  10     3344.01     3186.12    162.99 o 
  -2  14  10     5247.35     5353.72    176.19 o 
   0  14  10     8742.62     8831.61    233.83 o 
   2  14  10     3755.16     3741.91    153.41 o 
   4  14  10     5031.48     5227.01    257.66 o 
  -5  15  10       23.63        7.45    121.04 o 
  -3  15  10      240.47      273.84    121.97 o 
  -1  15  10     1897.27     1872.61    142.15 o 
 -19   1  11     1048.23      971.12     93.76 o 
 -17   1  11     3075.00     3023.02    175.31 o 
 -15   1  11     3108.14     2866.86    129.25 o 
 -13   1  11     3340.47     3554.23    130.57 o 
 -11   1  11     4463.10     3998.39    132.01 o 
  -9   1  11    12468.18    12371.13    292.36 o 
  -7   1  11     9474.21     9883.71    201.96 o 
  -5   1  11    16158.62    15418.82    560.21 o 
  -3   1  11    16240.67    16086.83    209.30 o 
  -1   1  11      126.81      197.26     34.55 o 
   1   1  11     3454.24     3511.83     94.38 o 
   3   1  11     3664.22     3866.77    125.51 o 
   5   1  11     8991.71     8350.91    186.18 o 
   7   1  11     4045.47     4214.79    157.84 o 
   9   1  11     2681.32     2735.77    133.04 o 
  11   1  11     2434.98     2710.36    272.34 o 
  13   1  11     1556.10     1764.18    195.53 o 
 -18   2  11     3691.28     3718.61    153.47 o 
 -16   2  11     6661.64     6421.67    199.90 o 
 -14   2  11     7443.09     7318.12    194.92 o 
 -12   2  11     6148.87     5772.37    164.17 o 
 -10   2  11    13992.28    14167.11    264.86 o 
  -8   2  11    18850.03    18207.96    304.85 o 
  -6   2  11     3804.24     3726.96    114.60 o 
  -4   2  11    33611.17    34405.36    371.81 o 
  -2   2  11    27137.45    26967.37    389.34 o 
   0   2  11    17319.53    16884.92    273.58 o 
   2   2  11    11785.70    11673.24    279.89 o 
   4   2  11    16101.65    15738.24    323.14 o 
   6   2  11    17395.82    17111.87    402.02 o 
   8   2  11     3415.09     3779.09    154.45 o 
  10   2  11    11404.42    11556.10    295.12 o 
  12   2  11     3962.54     3938.33    215.62 o 
 -19   3  11     1159.52     1210.86    212.75 o 
 -17   3  11     3799.98     3681.05    150.01 o 
 -15   3  11     4110.36     4104.38    150.01 o 
 -13   3  11     2626.82     2472.76    117.95 o 
 -11   3  11     4324.33     4096.81    134.84 o 
  -9   3  11    11437.58    11171.53    241.84 o 
  -7   3  11     6786.47     6766.00    161.24 o 
  -5   3  11     4925.62     4946.54    150.90 o 
  -3   3  11    15615.69    14765.31    220.94 o 
  -1   3  11     9101.17     8640.67    157.58 o 
   1   3  11    20628.97    20856.50    285.95 o 
   3   3  11    13838.89    14205.46    254.67 o 
   5   3  11    14513.71    14757.69    319.02 o 
   7   3  11     7932.17     7837.10    225.57 o 
   9   3  11     7984.77     7729.89    234.31 o 
  11   3  11     7047.60     6863.19    227.80 o 
  13   3  11     2836.66     2952.96    206.92 o 
 -18   4  11      430.99      431.21     75.22 o 
 -16   4  11      888.89      903.21     90.60 o 
 -14   4  11       13.51      -16.69     38.64 o 
 -12   4  11       17.31       40.89     38.09 o 
 -10   4  11      754.41      700.22     69.79 o 
  -8   4  11     1904.88     2012.56     96.19 o 
  -6   4  11      109.15      159.65     37.03 o 
  -4   4  11     1630.29     1506.70     65.95 o 
  -2   4  11     5039.12     5002.33    115.72 o 
   0   4  11     1951.84     1922.06     87.04 o 
   2   4  11      196.42      350.64     46.92 o 
   4   4  11     5885.30     5772.30    153.08 o 
   6   4  11     4132.40     4079.38    159.07 o 
   8   4  11     2012.81     2068.72    178.83 o 
  10   4  11      774.94      723.04     87.91 o 
  12   4  11      816.11      789.20    100.61 o 
 -17   5  11      266.48      272.25     66.64 o 
 -15   5  11      456.54      472.27     67.63 o 
 -13   5  11     1834.70     1707.31    106.77 o 
 -11   5  11     2806.55     2521.37    112.97 o 
  -9   5  11     2924.41     2831.96    124.09 o 
  -7   5  11      686.83      684.42     73.65 o 
  -5   5  11     2908.71     2979.10    101.63 o 
  -3   5  11     1583.67     1610.90     69.86 o 
  -1   5  11      398.22      399.24     48.50 o 
   1   5  11    11283.50    10831.94    217.15 o 
   3   5  11      893.90     1079.12     76.56 o 
   5   5  11      801.30      888.39     74.90 o 
   7   5  11     1520.86     1636.30    118.87 o 
   9   5  11     1868.81     1695.31    128.89 o 
  11   5  11     1466.08     1597.04    132.66 o 
  13   5  11     1163.57      971.11    190.87 o 
 -18   6  11     2324.71     2223.64    190.43 o 
 -16   6  11     2135.63     2208.84    129.61 o 
 -14   6  11     2577.04     2931.69    166.11 o 
 -12   6  11     5800.45     5697.08    166.93 o 
 -10   6  11     5695.04     5230.59    153.19 o 
  -8   6  11     7971.89     7943.77    217.00 o 
  -6   6  11     7578.55     7561.92    204.35 o 
  -4   6  11    15987.12    15744.95    321.62 o 
  -2   6  11     6091.89     6326.33    156.85 o 
   0   6  11     8468.05     8224.61    185.77 o 
   2   6  11    17966.49    17061.37    299.86 o 
   4   6  11     8358.17     7623.11    187.72 o 
   6   6  11    10339.02    10116.21    227.17 o 
   8   6  11     6536.41     6482.48    218.95 o 
  10   6  11     9484.96     8991.79    271.41 o 
  12   6  11     7207.07     7148.05    250.15 o 
 -17   7  11     2714.99     3121.49    152.28 o 
 -15   7  11     3029.96     3380.80    140.63 o 
 -13   7  11     4846.73     4756.39    155.62 o 
 -11   7  11     6905.76     6546.34    178.04 o 
  -9   7  11     3294.17     3471.93    143.08 o 
  -7   7  11     5326.83     5405.34    216.83 o 
  -5   7  11    11888.00    11631.00    431.34 o 
  -3   7  11    18499.06    17708.54    300.67 o 
  -1   7  11     7335.10     7440.10    176.56 o 
   1   7  11    16060.96    15408.55    282.79 o 
   3   7  11    14343.60    13631.26    266.07 o 
   5   7  11    10589.26    10146.26    228.92 o 
   7   7  11     9402.17     8873.15    219.43 o 
   9   7  11     8095.49     8025.76    214.12 o 
  11   7  11     7728.90     8061.65    288.46 o 
 -16   8  11     1934.45     1818.50    190.87 o 
 -14   8  11      950.96     1050.11     92.49 o 
 -12   8  11     2288.23     2343.70    139.84 o 
 -10   8  11     3333.77     3291.53    174.24 o 
  -8   8  11     2679.02     2962.47    175.62 o 
  -6   8  11     2317.58     2413.06    202.04 o 
  -4   8  11     3381.84     3875.91    186.68 o 
  -2   8  11     3632.73     3557.28    120.81 o 
   0   8  11     2253.58     2397.93    100.48 o 
   2   8  11     6849.55     6690.74    198.83 o 
   4   8  11     2562.20     2580.39    115.12 o 
   6   8  11     2484.24     2688.27    124.36 o 
   8   8  11     2988.92     2894.88    134.92 o 
  10   8  11     1497.01     1632.71    116.38 o 
 -15   9  11       37.16       27.09     54.35 o 
 -13   9  11       40.51       83.98     56.90 o 
 -11   9  11        2.00        7.24     78.44 o 
  -9   9  11        8.13       44.87     52.47 o 
  -7   9  11      113.90      212.19     69.23 o 
  -5   9  11       36.83       39.48     40.30 o 
  -3   9  11      142.84      131.92     35.45 o 
  -1   9  11      360.98      501.93     78.17 o 
   1   9  11      445.87      380.04     52.54 o 
   3   9  11        5.05      -15.63     29.91 o 
   5   9  11      437.35      425.61     62.58 o 
   7   9  11      319.41      400.22     64.33 o 
   9   9  11      463.71      406.59     67.31 o 
 -14  10  11     2079.31     2046.03    675.96 o 
 -12  10  11     2863.37     2702.00    196.84 o 
 -10  10  11     1449.74     1634.86    153.02 o 
  -8  10  11     4810.18     4701.59    401.53 o 
  -6  10  11     3494.59     3679.46    156.94 o 
  -4  10  11     2087.19     2333.26    131.17 o 
  -2  10  11     4610.26     4955.33    167.85 o 
   0  10  11     4538.71     4347.61    143.79 o 
   2  10  11     6268.46     6222.95    177.62 o 
   4  10  11     3428.80     3419.41    133.96 o 
   6  10  11     3822.69     3684.96    145.37 o 
   8  10  11     2825.52     3027.86    172.83 o 
 -13  11  11     4871.44     4949.10    540.96 o 
 -11  11  11     4781.50     4813.54    243.09 o 
  -9  11  11     6435.45     6635.15    320.76 o 
  -7  11  11     9850.98    10323.92    343.96 o 
  -5  11  11     4188.50     4523.27    175.74 o 
  -3  11  11    11923.31    12067.65    448.56 o 
  -1  11  11     8844.80     9043.60    277.51 o 
   1  11  11     8034.49     8251.95    212.17 o 
   3  11  11     8689.46     8932.21    226.19 o 
   5  11  11     4179.59     4348.60    159.64 o 
   7  11  11     3350.38     3297.23    150.39 o 
 -12  12  11     3736.99     3991.99    313.77 o 
 -10  12  11     4024.29     4107.44    330.53 o 
  -8  12  11     4245.19     4329.90    239.75 o 
  -6  12  11     3067.81     3053.78    154.82 o 
  -4  12  11     5723.53     5710.87    205.84 o 
  -2  12  11     6253.36     5878.51    179.05 o 
   0  12  11     4516.35     4642.36    160.43 o 
   2  12  11     5225.70     5355.30    175.63 o 
   4  12  11     4005.08     4193.18    160.59 o 
   6  12  11     3056.19     3382.89    404.09 o 
  -9  13  11       49.47       16.22     75.31 o 
  -7  13  11      261.53      192.30     81.19 o 
  -5  13  11      284.97      279.75     70.63 o 
  -3  13  11      473.73      633.18     91.39 o 
  -1  13  11      382.33      264.96     79.22 o 
   1  13  11      250.00      344.52     65.61 o 
   3  13  11      313.52      301.48     63.67 o 
  -6  14  11     1777.87     2163.25    183.84 o 
  -4  14  11     1347.71     1483.70    164.22 o 
  -2  14  11     1264.76     1293.02    151.61 o 
   0  14  11      996.96     1140.44    117.53 o 
 -18   0  12     3449.68     3379.83    218.99 o 
 -16   0  12     2555.08     2529.13    194.53 o 
 -14   0  12     5536.65     5869.03    249.76 o 
 -12   0  12    10056.51     9373.50    636.62 o 
 -10   0  12      161.02      223.46     65.98 o 
  -8   0  12    17454.18    17328.39    426.33 o 
  -6   0  12    66225.46    68206.55   1186.14 o 
  -4   0  12    28988.37    29326.63    589.74 o 
  -2   0  12    12621.21    12329.03    254.33 o 
   0   0  12    16655.89    16031.48    385.26 o 
   2   0  12    27757.01    26169.04    554.80 o 
   4   0  12     6862.68     7091.99    399.90 o 
   6   0  12    20151.40    20282.23    486.05 o 
   8   0  12     8298.91     8032.86    416.66 o 
  10   0  12     6477.71     6941.17    405.95 o 
  12   0  12     9600.75     9518.39    499.99 o 
 -17   1  12     1535.08     1565.51    120.35 o 
 -15   1  12     2045.57     1913.87    137.88 o 
 -13   1  12     6553.29     6524.98    183.23 o 
 -11   1  12     3084.80     3138.00    122.96 o 
  -9   1  12     1975.01     2060.64    103.73 o 
  -7   1  12    17911.84    18245.67    308.91 o 
  -5   1  12     6855.46     6604.58    180.22 o 
  -3   1  12     9368.75     8865.72    161.79 o 
  -1   1  12     9280.49     9228.30    167.05 o 
   1   1  12    13253.53    12596.88    270.49 o 
   3   1  12     7272.19     7316.59    174.18 o 
   5   1  12     5395.55     5675.88    184.57 o 
   7   1  12     9133.81     8978.39    300.77 o 
   9   1  12     3833.45     4243.38    304.00 o 
  11   1  12     4896.57     4849.32    316.33 o 
 -18   2  12       73.76       69.56     54.64 o 
 -16   2  12       15.22      -10.86     48.53 o 
 -14   2  12      703.40      770.21     83.62 o 
 -12   2  12      430.67      566.61     68.72 o 
 -10   2  12      208.45      257.37     48.32 o 
  -8   2  12       26.05       79.48     36.38 o 
  -6   2  12      953.18     1005.66     73.37 o 
  -4   2  12     1436.54     1470.01     79.22 o 
  -2   2  12      737.38      715.47     52.88 o 
   0   2  12     1079.92      965.14     59.29 o 
   2   2  12       86.57       61.56     31.32 o 
   4   2  12       80.76       17.01     35.54 o 
   6   2  12       11.84       15.37     37.55 o 
   8   2  12      251.51      255.50     59.08 o 
  10   2  12      201.75      146.93     74.02 o 
  12   2  12      509.03      667.12    179.70 o 
 -17   3  12      787.53      755.89     87.73 o 
 -15   3  12      821.63      763.83     83.00 o 
 -13   3  12     2595.35     2562.65    176.45 o 
 -11   3  12     5576.65     5843.71    211.79 o 
  -9   3  12     5641.25     5724.72    223.89 o 
  -7   3  12     3832.22     4065.56    177.79 o 
  -5   3  12       52.32       76.52     38.84 o 
  -3   3  12     9916.77     9526.25    188.96 o 
  -1   3  12     4061.91     4401.60    125.66 o 
   1   3  12     7094.40     6619.38    161.27 o 
   3   3  12    11290.45    11038.93    265.36 o 
   5   3  12     3551.71     3145.38    139.48 o 
   7   3  12     4928.30     5331.21    190.43 o 
   9   3  12     2227.83     2338.98    145.60 o 
  11   3  12      991.30      974.43    111.61 o 
 -16   4  12     2715.08     2658.64    141.42 o 
 -14   4  12     2955.17     2936.64    136.41 o 
 -12   4  12    11091.56    10984.43    244.23 o 
 -10   4  12     7982.92     8013.47    202.79 o 
  -8   4  12    11560.50    11159.13    226.93 o 
  -6   4  12     7292.31     7072.14    253.44 o 
  -4   4  12     5666.88     5390.65    143.01 o 
  -2   4  12    12035.49    12045.12    251.78 o 
   0   4  12     9499.78     9524.55    201.39 o 
   2   4  12    19948.92    19795.19    329.07 o 
   4   4  12     6826.33     6819.03    340.67 o 
   6   4  12    12364.07    12417.54    304.76 o 
   8   4  12     8432.36     8815.14    258.79 o 
  10   4  12     3880.35     3892.17    177.21 o 
 -17   5  12     2898.79     2763.13    170.21 o 
 -15   5  12     2946.91     3007.08    143.34 o 
 -13   5  12     3895.37     4152.83    170.40 o 
 -11   5  12     5728.12     5849.15    170.18 o 
  -9   5  12     5176.87     4696.83    203.88 o 
  -7   5  12     9431.67     8421.40    225.55 o 
  -5   5  12     8206.99     8177.15    217.91 o 
  -3   5  12     8291.00     7990.90    229.20 o 
  -1   5  12     4653.35     4805.78    138.28 o 
   1   5  12     9043.60     9353.86    205.55 o 
   3   5  12    11097.40    11188.02    233.80 o 
   5   5  12     9784.63    10195.29    228.15 o 
   7   5  12     7794.92     7986.25    244.37 o 
   9   5  12     3393.34     3391.77    170.23 o 
  11   5  12     3952.35     4454.27    340.77 o 
 -16   6  12      522.42      568.93     81.23 o 
 -14   6  12     1753.88     1677.09    115.24 o 
 -12   6  12     1772.41     1999.18    119.79 o 
 -10   6  12      916.09      771.68     87.08 o 
  -8   6  12      618.81      606.11     75.24 o 
  -6   6  12     3052.44     2991.38    265.82 o 
  -4   6  12     1099.67     1196.79     94.92 o 
  -2   6  12       57.02      123.25     48.22 o 
   0   6  12      841.64      957.58     74.56 o 
   2   6  12     3760.99     3571.86    125.72 o 
   4   6  12     5209.33     4796.75    150.82 o 
   6   6  12     2556.99     2811.09    123.93 o 
   8   6  12     1179.44     1148.81    177.57 o 
  10   6  12      228.20      208.72     69.48 o 
 -15   7  12      218.21      185.28     61.00 o 
 -13   7  12      345.87      299.40     69.73 o 
 -11   7  12       41.63       87.72     53.09 o 
  -9   7  12       10.29      -25.25     39.24 o 
  -7   7  12      802.82      757.11    106.69 o 
  -5   7  12      321.51      285.14     74.43 o 
  -3   7  12     2349.50     2282.27    122.49 o 
  -1   7  12      621.36      771.33     69.66 o 
   1   7  12      298.38      273.20     47.17 o 
   3   7  12       87.86      157.16     42.63 o 
   5   7  12       30.20       48.02     39.62 o 
   7   7  12      510.02      530.67     69.98 o 
   9   7  12     1640.39     1875.83    143.20 o 
 -14   8  12     2629.71     2891.36    166.80 o 
 -12   8  12     4675.73     4527.14    183.45 o 
 -10   8  12     2935.35     2636.34    277.46 o 
  -8   8  12     3034.21     3601.46    366.15 o 
  -6   8  12     3962.70     3872.95    219.04 o 
  -4   8  12     4405.48     4491.33    167.35 o 
  -2   8  12     8924.62     8508.28    200.06 o 
   0   8  12     5749.21     5721.68    163.96 o 
   2   8  12     4809.02     5074.16    157.68 o 
   4   8  12     1619.80     1564.27    101.52 o 
   6   8  12     4683.10     4225.72    154.25 o 
   8   8  12    10104.23    10516.45    315.46 o 
 -13   9  12     3109.98     3327.16    477.18 o 
 -11   9  12     5013.40     4435.03    230.09 o 
  -9   9  12     4813.37     4917.14    234.57 o 
  -7   9  12     8902.52     8352.18    305.96 o 
  -5   9  12     8753.93     8857.60    249.89 o 
  -3   9  12     8436.99     8540.13    241.51 o 
  -1   9  12    12704.39    12774.62    264.93 o 
   1   9  12    10287.52     9961.93    231.36 o 
   3   9  12     3573.81     3553.26    159.84 o 
   5   9  12     5060.81     5193.30    184.52 o 
   7   9  12     9611.77     9928.17    250.98 o 
 -12  10  12     1465.48     1474.87    162.25 o 
 -10  10  12     1805.07     1781.11    292.13 o 
  -8  10  12     2549.67     2421.11    190.64 o 
  -6  10  12     4632.46     4506.35    224.19 o 
  -4  10  12     4684.42     4488.79    175.63 o 
  -2  10  12     5566.94     5696.28    198.70 o 
   0  10  12     7763.69     7364.45    197.51 o 
   2  10  12     3964.82     4069.27    148.63 o 
   4  10  12      859.46      954.81     89.65 o 
   6  10  12     2385.49     2636.99    141.39 o 
 -11  11  12        0.51      -12.46     71.71 o 
  -9  11  12       11.06       84.22     70.42 o 
  -7  11  12       60.05      174.65     75.70 o 
  -5  11  12      335.33      380.96    132.68 o 
  -3  11  12      125.07      198.16     61.35 o 
  -1  11  12       28.61       96.21     41.88 o 
   1  11  12      224.52      247.09     55.24 o 
   3  11  12       87.54      208.48     54.50 o 
   5  11  12      489.85      572.12     89.37 o 
 -10  12  12     2874.01     2687.09    285.37 o 
  -8  12  12     1311.28     1225.31    150.76 o 
  -6  12  12     1110.16     1107.57    139.69 o 
  -4  12  12     1549.80     1500.93    128.81 o 
  -2  12  12     2145.30     2124.57    146.49 o 
   0  12  12     2345.11     2337.68    151.58 o 
   2  12  12     2807.30     2966.20    144.94 o 
   4  12  12     2751.79     2790.43    282.58 o 
  -5  13  12     4153.11     4900.97    244.24 o 
  -3  13  12     5884.13     6773.75    290.72 o 
  -1  13  12     6091.47     6159.46    281.12 o 
 -17   1  13     1393.99     1443.22    115.42 o 
 -15   1  13     2109.56     2283.32    132.73 o 
 -13   1  13      272.17      390.29     64.06 o 
 -11   1  13      665.30      928.75    112.15 o 
  -9   1  13       76.49       52.47     37.43 o 
  -7   1  13     4544.01     4768.33    144.76 o 
  -5   1  13     5164.13     5278.87    202.20 o 
  -3   1  13     3812.73     3389.57    133.35 o 
  -1   1  13     6782.71     6455.17    173.70 o 
   1   1  13     2887.77     2665.63    139.36 o 
   3   1  13     9068.78     9077.21    239.91 o 
   5   1  13     4745.12     4346.55    166.14 o 
   7   1  13     3042.38     3406.82    191.31 o 
   9   1  13     2559.00     2761.50    235.56 o 
 -16   2  13     4296.97     4296.21    215.36 o 
 -14   2  13      860.21      938.83     90.47 o 
 -12   2  13     3062.77     3034.61    132.69 o 
 -10   2  13    15859.48    15972.91    303.59 o 
  -8   2  13     8378.34     8770.53    259.24 o 
  -6   2  13     7725.06     7688.20    254.83 o 
  -4   2  13     5116.11     5106.77    168.27 o 
  -2   2  13    16346.22    15643.46    336.71 o 
   0   2  13     8447.49     8342.98    188.15 o 
   2   2  13    13010.32    13221.40    298.79 o 
   4   2  13    12409.35    11682.63    287.04 o 
   6   2  13     7753.77     8110.26    240.70 o 
   8   2  13     7332.92     7575.46    241.21 o 
  10   2  13     6464.07     6559.90    414.33 o 
 -17   3  13     2487.15     2281.14    271.41 o 
 -15   3  13     2519.53     2529.17    138.03 o 
 -13   3  13     2434.04     2471.74    130.02 o 
 -11   3  13    10296.32    10088.63    233.92 o 
  -9   3  13     9492.78     9477.21    218.36 o 
  -7   3  13     8389.71     7923.80    224.44 o 
  -5   3  13     5176.12     5487.85    178.31 o 
  -3   3  13     7442.57     7224.74    173.64 o 
  -1   3  13    11220.62    10699.66    193.50 o 
   1   3  13     8378.87     8209.13    223.29 o 
   3   3  13     8883.67     8862.04    368.15 o 
   5   3  13     6183.22     5985.41    202.41 o 
   7   3  13     5256.57     5320.11    199.07 o 
   9   3  13     4718.37     5262.37    205.80 o 
 -16   4  13     1690.32     1630.65    119.32 o 
 -14   4  13      265.64      275.27     64.08 o 
 -12   4  13      276.36      397.96     65.48 o 
 -10   4  13     1562.77     1713.29    124.72 o 
  -8   4  13     1909.32     1907.97    123.14 o 
  -6   4  13      335.89      515.57     72.59 o 
  -4   4  13     1186.47     1030.42     92.43 o 
  -2   4  13     1203.15     1086.20     77.10 o 
   0   4  13      907.09      951.59     74.07 o 
   2   4  13     2066.78     2405.43    131.78 o 
   4   4  13     1043.94     1194.28    104.86 o 
   6   4  13      211.97      198.24     58.58 o 
   8   4  13      587.43      755.41     98.26 o 
  10   4  13      745.83      644.77    169.46 o 
 -15   5  13      800.77      805.99     90.89 o 
 -13   5  13      567.62      633.59     79.42 o 
 -11   5  13     1186.46     1185.49    113.22 o 
  -9   5  13      370.29      400.95     84.80 o 
  -7   5  13     1494.45     1409.61    150.98 o 
  -5   5  13      594.52      671.85    184.59 o 
  -3   5  13     1839.15     1815.90    115.46 o 
  -1   5  13     6008.65     5598.95    156.02 o 
   1   5  13      646.88      614.80     65.40 o 
   3   5  13     1500.77     1676.85    118.41 o 
   5   5  13     2206.43     2329.42    141.10 o 
   7   5  13     1315.80     1477.75    125.15 o 
   9   5  13      796.68      818.06    104.29 o 
 -14   6  13     5881.28     6031.02    224.85 o 
 -12   6  13     3670.53     3729.18    169.86 o 
 -10   6  13     3488.98     3521.51    208.44 o 
  -8   6  13     5536.17     5299.11    185.76 o 
  -6   6  13     9455.29     9144.30    312.64 o 
  -4   6  13     7000.78     6669.01    262.91 o 
  -2   6  13    12238.81    11776.18    437.61 o 
   0   6  13     3727.14     3615.64    171.62 o 
   2   6  13     5845.71     5690.26    165.87 o 
   4   6  13    10489.80    10046.25    233.18 o 
   6   6  13     6039.39     5966.36    298.47 o 
   8   6  13     4384.84     4884.43    203.57 o 
 -15   7  13     4506.24     4152.60    325.88 o 
 -13   7  13     5018.54     4692.01    194.57 o 
 -11   7  13     4397.85     4601.84    185.99 o 
  -9   7  13     7674.87     7966.15    302.48 o 
  -7   7  13    10454.66     9975.09    337.70 o 
  -5   7  13     6179.85     6385.40    361.96 o 
  -3   7  13     9490.86     9342.80    579.59 o 
  -1   7  13     7341.46     6976.18    183.57 o 
   1   7  13     5089.54     4755.13    152.17 o 
   3   7  13     7394.02     7116.72    193.81 o 
   5   7  13     7435.98     7882.32    211.70 o 
   7   7  13     4287.68     4380.00    191.96 o 
 -14   8  13      983.41      809.63    126.03 o 
 -12   8  13      685.77      766.72    162.24 o 
 -10   8  13     1642.79     1753.22    244.87 o 
  -8   8  13     4305.05     3933.00    214.30 o 
  -6   8  13      916.96     1215.48    141.51 o 
  -4   8  13     1972.64     2389.67    160.73 o 
  -2   8  13     5443.15     5402.37    189.46 o 
   0   8  13     1593.15     1501.27     98.64 o 
   2   8  13     2571.34     2565.41    126.30 o 
   4   8  13     4726.13     4511.81    218.05 o 
   6   8  13     1853.83     2209.45    129.00 o 
 -13   9  13      100.47       79.61    112.66 o 
 -11   9  13      394.55      226.75     91.11 o 
  -9   9  13        1.15      -72.04     63.85 o 
  -7   9  13       36.44      113.02     74.01 o 
  -5   9  13      710.82      651.33    107.75 o 
  -3   9  13        2.65       49.67     46.32 o 
  -1   9  13        1.15       66.25     37.92 o 
   1   9  13      177.63      204.72     54.59 o 
   3   9  13      427.11      474.75     67.65 o 
   5   9  13       13.41        8.28     49.12 o 
 -10  10  13     1906.99     1844.48    178.19 o 
  -8  10  13     1583.55     1768.64    189.71 o 
  -6  10  13     2523.86     2706.55    203.42 o 
  -4  10  13     3675.62     3910.74    259.57 o 
  -2  10  13     4144.36     4332.62    252.89 o 
   0  10  13     2669.36     2699.66    133.26 o 
   2  10  13     2171.74     2286.45    129.40 o 
   4  10  13     2684.05     2952.82    154.01 o 
  -9  11  13     3047.21     3097.69    307.26 o 
  -7  11  13     4616.47     5099.19    253.12 o 
  -5  11  13     5806.12     5981.33    275.77 o 
  -3  11  13     7911.63     7961.29    337.93 o 
  -1  11  13     5825.34     5919.26    219.67 o 
   1  11  13     6149.75     6165.54    268.31 o 
   3  11  13     6058.19     6677.64    286.80 o 
  -6  12  13     4042.77     4228.95    334.26 o 
  -4  12  13     4884.99     5383.80    259.32 o 
  -2  12  13     6668.95     7298.62    305.97 o 
 -16   0  14     4018.17     3633.99    303.07 o 
 -14   0  14     8935.40     8580.98    329.51 o 
 -12   0  14     2693.94     2654.01    191.91 o 
 -10   0  14     4120.36     4028.19    207.71 o 
  -8   0  14     3202.37     3840.32    256.98 o 
  -6   0  14     7213.33     6836.89    369.64 o 
  -4   0  14     9026.91     9573.79    434.35 o 
  -2   0  14     7646.01     7969.08    386.86 o 
   0   0  14    10991.77    11266.04    466.24 o 
   2   0  14    10978.92    11117.32    335.25 o 
   4   0  14     7562.12     7917.40    406.88 o 
   6   0  14     4614.85     4866.27    333.33 o 
   8   0  14     5076.25     5337.39    369.64 o 
 -15   1  14     2391.09     2582.12    144.58 o 
 -13   1  14      780.53      807.76     97.57 o 
 -11   1  14     2957.32     3025.99    134.93 o 
  -9   1  14     5459.11     5431.55    166.99 o 
  -7   1  14     1887.27     1673.12    127.29 o 
  -5   1  14     5166.43     5187.93    176.28 o 
  -3   1  14     6148.19     5903.64    233.37 o 
  -1   1  14     7272.91     7125.41    176.42 o 
   1   1  14     6727.18     6482.65    171.35 o 
   3   1  14     5765.80     5775.65    275.24 o 
   5   1  14     2264.81     2433.04    174.33 o 
   7   1  14     3161.70     3401.60    204.42 o 
 -16   2  14        1.78      -88.45    101.49 o 
 -14   2  14        1.88      -30.96     51.86 o 
 -12   2  14      239.30      292.57     64.62 o 
 -10   2  14      673.29      795.16     82.20 o 
  -8   2  14      137.34       78.63     73.53 o 
  -6   2  14        6.74       -5.38     39.74 o 
  -4   2  14      449.96      509.77     70.77 o 
  -2   2  14     2416.07     2352.07    120.83 o 
   0   2  14      650.05      616.95     74.16 o 
   2   2  14      202.56      120.21     57.14 o 
   4   2  14       48.80       49.61     54.26 o 
   6   2  14        3.62       25.78     61.52 o 
   8   2  14      115.16      139.60     77.08 o 
 -15   3  14       95.55       68.18     64.98 o 
 -13   3  14      675.82      719.44     84.37 o 
 -11   3  14     1852.62     1842.07    135.50 o 
  -9   3  14     1564.17     1676.35    124.34 o 
  -7   3  14     1193.08     1245.42    130.82 o 
  -5   3  14     4136.03     4121.48    159.99 o 
  -3   3  14      719.20      698.35    102.87 o 
  -1   3  14     1363.88     1694.21    110.69 o 
   1   3  14     2247.68     2109.29    174.26 o 
   3   3  14     2922.84     3244.76    149.68 o 
   5   3  14     2700.64     2598.08    149.97 o 
   7   3  14     2529.53     2793.76    163.89 o 
 -14   4  14     2993.95     2982.96    148.99 o 
 -12   4  14     5714.36     5706.58    229.88 o 
 -10   4  14     7022.84     6989.11    229.55 o 
  -8   4  14     4354.39     3843.10    270.24 o 
  -6   4  14     8537.19     8276.67    237.65 o 
  -4   4  14     4997.00     4790.64    219.20 o 
  -2   4  14     4763.89     4738.52    170.27 o 
   0   4  14     8371.31     7987.76    406.34 o 
   2   4  14     8502.30     7947.25    235.20 o 
   4   4  14     8280.79     8776.20    258.63 o 
   6   4  14     6621.73     6059.64    238.49 o 
   8   4  14     5753.98     5560.39    374.76 o 
 -13   5  14     4034.25     3859.95    386.20 o 
 -11   5  14     6647.57     6314.83    222.27 o 
  -9   5  14     4576.93     4623.83    183.88 o 
  -7   5  14     8112.66     8172.59    304.91 o 
  -5   5  14    10300.74     9853.24    331.45 o 
  -3   5  14     4316.94     4294.69    211.59 o 
  -1   5  14     4737.57     4476.61    143.87 o 
   1   5  14     8157.84     7930.22    250.23 o 
   3   5  14     8544.11     8475.29    251.36 o 
   5   5  14     5305.76     5282.41    400.39 o 
   7   5  14     5795.72     5605.96    227.67 o 
 -14   6  14      454.13      587.04    167.59 o 
 -12   6  14     2102.64     1978.63    145.76 o 
 -10   6  14      952.57     1100.46    111.76 o 
  -8   6  14     1812.17     1791.11    236.49 o 
  -6   6  14     5716.92     5417.95    248.69 o 
  -4   6  14      818.96      833.30    193.90 o 
  -2   6  14     1012.01     1183.46    105.09 o 
   0   6  14     2389.33     2441.57    116.55 o 
   2   6  14     2850.09     2563.13    146.71 o 
   4   6  14     2257.14     2468.03    239.27 o 
   6   6  14     1220.20     1359.75    137.29 o 
 -13   7  14       82.80       98.69    118.25 o 
 -11   7  14       13.43       46.99     77.25 o 
  -9   7  14      252.79      321.34     89.81 o 
  -7   7  14       44.56        5.56     65.99 o 
  -5   7  14      894.47      736.69    114.85 o 
  -3   7  14     1683.09     1532.62    154.53 o 
  -1   7  14      415.28      423.44    102.86 o 
   1   7  14      317.00      439.35     61.49 o 
   3   7  14       17.59      -22.29     40.93 o 
   5   7  14       58.67       42.68     54.98 o 
 -10   8  14     3116.65     3558.11    304.00 o 
  -8   8  14     3480.04     2914.75    209.97 o 
  -6   8  14     5722.55     5637.21    261.80 o 
  -4   8  14     5501.82     5559.98    283.05 o 
  -2   8  14     7243.25     6861.59    224.36 o 
   0   8  14     4749.27     4914.10    163.18 o 
   2   8  14     5223.39     5189.85    171.74 o 
   4   8  14     2701.74     2763.28    140.46 o 
  -9   9  14     4046.65     4710.46    249.34 o 
  -7   9  14     4346.88     4310.60    234.84 o 
  -5   9  14     6433.46     6935.12    418.98 o 
  -3   9  14     8537.54     8458.03    260.27 o 
  -1   9  14     8177.84     8716.18    290.47 o 
   1   9  14     4881.43     4815.61    168.56 o 
   3   9  14     5392.09     5370.65    225.65 o 
  -8  10  14     1106.99     1132.65    209.96 o 
  -6  10  14     3224.62     3727.56    314.24 o 
  -4  10  14     2806.26     2717.64    221.13 o 
  -2  10  14     3808.58     4271.54    547.24 o 
   0  10  14     4482.75     4702.03    241.23 o 
 -13   1  15     2797.26     2872.58    150.21 o 
 -11   1  15     1190.08     1412.91    109.51 o 
  -9   1  15     3322.90     3396.54    164.48 o 
  -7   1  15     4695.13     4774.49    229.47 o 
  -5   1  15     2507.25     2784.67    182.19 o 
  -3   1  15     2650.89     2446.44    167.21 o 
  -1   1  15     5220.75     5655.85    190.21 o 
   1   1  15     4243.63     4157.33    163.52 o 
   3   1  15     3781.05     4184.30    198.29 o 
   5   1  15     4920.44     5469.23    564.23 o 
 -14   2  15     3250.79     3693.33    181.31 o 
 -12   2  15     4206.68     4369.95    197.27 o 
 -10   2  15     5253.43     5126.52    246.56 o 
  -8   2  15     6420.55     6443.71    219.60 o 
  -6   2  15     5460.00     5430.94    192.84 o 
  -4   2  15     5698.55     6020.45    249.44 o 
  -2   2  15     8276.09     8472.33    432.02 o 
   0   2  15    11694.07    12210.39    295.78 o 
   2   2  15     6962.34     6291.81    209.13 o 
   4   2  15     4725.44     5008.88    194.70 o 
   6   2  15     6948.43     7316.15    303.97 o 
 -13   3  15     3316.60     3508.31    182.22 o 
 -11   3  15     3518.99     3959.37    231.41 o 
  -9   3  15     4922.99     5276.72    202.67 o 
  -7   3  15     3696.77     4268.45    208.80 o 
  -5   3  15     3224.56     3148.23    188.03 o 
  -3   3  15     4548.41     4147.94    304.00 o 
  -1   3  15     8922.82     8753.44    304.87 o 
   1   3  15     5377.22     6017.80    424.57 o 
   3   3  15     3123.04     3196.14    217.87 o 
   5   3  15     2377.62     2754.16    200.79 o 
 -12   4  15       61.45       76.03     67.55 o 
 -10   4  15      759.83      766.03    123.28 o 
  -8   4  15      541.78      507.43    113.36 o 
  -6   4  15      654.51      698.94    117.74 o 
  -4   4  15      392.39      320.31     87.07 o 
  -2   4  15     1127.90     1045.13    193.20 o 
   0   4  15     1898.42     1966.41    128.74 o 
   2   4  15      441.23      533.73    107.37 o 
   4   4  15      119.21       80.69     56.11 o 
 -11   5  15      638.51      889.38    144.01 o 
  -9   5  15      671.54      687.28    162.71 o 
  -7   5  15     1306.85     1375.47    153.53 o 
  -5   5  15     1503.76     1745.73    161.79 o 
  -3   5  15     1295.37     1189.55    136.95 o 
  -1   5  15      440.72      586.59    150.37 o 
   1   5  15      166.18      111.52     56.02 o 
   3   5  15     1057.79     1151.81    115.35 o 
   5   5  15     1825.35     2006.32    148.38 o 
 -10   6  15     2949.69     3159.15    224.05 o 
  -8   6  15     3263.13     3022.24    212.13 o 
  -6   6  15     6714.73     6692.73    285.39 o 
  -4   6  15     5345.27     5212.63    361.72 o 
  -2   6  15     5746.76     5738.12    255.28 o 
   0   6  15     6549.27     6693.32    574.94 o 
   2   6  15     3620.07     3483.14    171.42 o 
   4   6  15     5130.64     5548.41    215.99 o 
  -9   7  15     4181.38     4267.69    234.42 o 
  -7   7  15     5251.31     5703.80    271.68 o 
  -5   7  15     7068.04     7053.99    634.06 o 
  -3   7  15     3323.08     3588.19    206.77 o 
  -1   7  15     6544.01     6653.69    515.89 o 
   1   7  15     6693.86     6611.35    227.50 o 
   3   7  15     6000.06     6749.15    287.81 o 
  -8   8  15      869.96      968.78    198.78 o 
  -6   8  15     1831.74     1766.14    178.62 o 
  -4   8  15     2729.98     3219.61    213.14 o 
  -2   8  15     1088.74     1033.92    140.02 o 
   0   8  15     1842.55     1623.95    161.94 o 
  -5   9  15        3.94      -14.90    107.07 o 
  -3   9  15       96.95       94.97    122.44 o 
 -12   0  16     3945.31     4924.46    351.02 o 
 -10   0  16     4783.10     4815.06    361.72 o 
  -8   0  16     2897.20     2843.51    288.17 o 
  -6   0  16     2522.29     2552.54    269.55 o 
  -2   0  16     8611.70     8918.78    448.31 o 
   4   0  16     8464.74     8485.36    459.02 o 
 -11   1  16     3660.26     3764.83    191.88 o 
  -9   1  16     1799.66     1951.48    179.35 o 
  -7   1  16      958.96      903.98    129.73 o 
  -5   1  16     3482.75     3815.55    296.08 o 
  -3   1  16     6514.65     6248.92    377.09 o 
  -1   1  16     5208.01     5015.71    336.12 o 
   1   1  16     2917.66     2946.64    149.06 o 
   3   1  16     3414.55     3252.76    201.13 o 
 -10   2  16       70.11       35.84     62.97 o 
  -8   2  16       28.87       -4.51    225.55 o 
  -6   2  16       12.36      -20.48     82.40 o 
  -4   2  16      916.17     1090.29    193.20 o 
  -2   2  16     1514.26     1495.31    217.41 o 
   0   2  16      663.29      558.02    102.58 o 
   2   2  16       47.25       24.53     67.40 o 
 -11   3  16     1462.34     1506.50    195.06 o 
  -9   3  16     2713.37     2768.29    212.81 o 
  -7   3  16     2251.82     2289.83    176.94 o 
  -5   3  16     1760.13     1918.48    249.53 o 
  -3   3  16      912.26     1025.58    191.80 o 
  -1   3  16      898.28     1065.62    190.41 o 
   1   3  16     1981.09     2760.17    284.91 o 
   3   3  16     1444.80     1490.85    129.29 o 
 -10   4  16     5112.85     5622.03    281.18 o 
  -8   4  16     5612.15     6119.01    701.80 o 
  -6   4  16     5215.42     5202.87    249.80 o 
  -4   4  16     9469.99     9242.79    486.95 o 
  -2   4  16     5884.99     6154.88    391.98 o 
   0   4  16     4360.06     4960.13    244.59 o 
   2   4  16     7308.24     7915.86    317.82 o 
  -9   5  16     5629.81     5858.80    384.07 o 
  -7   5  16     2601.00     2868.59    209.05 o 
  -5   5  16     4529.61     4658.08    425.97 o 
  -3   5  16     7207.79     6929.07    422.71 o 
  -1   5  16     4425.86     4525.96    340.31 o 
   1   5  16     4567.45     4243.00    234.02 o 
  -6   6  16      268.49      383.60    148.51 o 
  -4   6  16      774.88      962.10    134.74 o 
  -2   6  16      699.87      972.04    199.25 o 
  -7   1  17     2776.99     2799.83    215.77 o 
  -5   1  17     2814.69     3521.33    319.36 o 
  -3   1  17     1393.15     1685.25    232.30 o 
  -6   2  17     6183.98     7084.09    450.64 o 
  -4   2  17     3099.06     3220.13    303.07 o 
  -2   2  17     4888.45     4743.83    344.96 o 
                                                 
